# Supplementary material for: Dimethyl 2-[2-(2,4,6-tri­chloro­phen­yl)hydrazin-1-yl­idene]butane­dioate
Source: Acta Crystallogr Sect E Struct Rep Online. 2013 Dec 4;70(Pt 1):o13. doi: 10.1107/S160053681303242X (PMC3914063; doi:10.1107/S160053681303242X)
Supplement: Supplementary file 1 [file e-70-00o13-sup1.cif]

##############################################################################
#                                                                            #
# This CIF contains the data in a paper accepted for publication in          #
# Acta Crystallographica Section E. It conforms to the requirements of       #
# Notes for Authors for Acta Crystallographica Section E, and has been       #
# peer reviewed under the auspices of the IUCr Commission on Journals.       #
#                                                                            #
# Full details of the Crystallographic Information File format               #
# are given in the paper "The Crystallographic Information File (CIF):       #
# a New Standard Archive File for Crystallography" by S. R. Hall, F. H.      #
# Allen and I. D. Brown [Acta Cryst. (1991), A47, 655-685].                  #
#                                                                            #
# The current version of the core CIF dictionary is obtainable from          #
# ftp://ftp.iucr.org/pub/cif_core.dic.                                       #
#                                                                            #
# Software is freely available for graphical display of the structure(s)     #
# in this CIF. For information consult the CIF software page                 #
# http://www.iucr.org/resources/cif/software.                                #
#                                                                            #
# This file may be used for bona fide research purposes within the           #
# scientific community so long as proper attribution is given to the journal # 
# article from which it was obtained.                                        #
#                                                                            #
##############################################################################
data_I
_audit_creation_method     SHELXL-97
_database_code_depnum_ccdc_archive     'CCDC 967565'
_chemical_name_systematic
;
Dimethyl 2-[2-(2,4,6-trichlorophenyl)hydrazin-1-ylidene]butanedioate
;
_chemical_name_common     ?
_chemical_formula_moiety     'C12 H11 Cl3 N2 O4'
_chemical_formula_sum     'C12 H11 Cl3 N2 O4'
_chemical_formula_iupac     'C12 H11 Cl3 N2 O4'
_chemical_formula_weight     353.58
_chemical_melting_point     ?
_symmetry_cell_setting     orthorhombic
_symmetry_space_group_name_H-M     'P b c a'
_symmetry_space_group_name_Hall     '-P 2ac 2ab'
loop_
    _symmetry_equiv_pos_as_xyz
    'x, y, z'
    '-x+1/2, -y, z+1/2'
    '-x, y+1/2, -z+1/2'
    'x+1/2, -y+1/2, -z'
    '-x, -y, -z'
    'x-1/2, y, -z-1/2'
    'x, -y-1/2, z-1/2'
    '-x-1/2, y-1/2, z'
_cell_length_a     7.0182(5)
_cell_length_b     16.0165(12)
_cell_length_c     26.7488(15)
_cell_angle_alpha     90.00
_cell_angle_beta     90.00
_cell_angle_gamma     90.00
_cell_volume     3006.8(4)
_cell_formula_units_Z     8
_cell_measurement_reflns_used     1944
_cell_measurement_theta_min     3.8810
_cell_measurement_theta_max     27.3660
_cell_measurement_temperature     293(2)
_exptl_crystal_description     Block
_exptl_crystal_colour     White
_exptl_crystal_size_max     0.30
_exptl_crystal_size_mid     0.20
_exptl_crystal_size_min     0.20
_exptl_crystal_density_diffrn     1.562
_exptl_crystal_density_meas     ?
_exptl_crystal_density_method     'not measured'
_exptl_crystal_F_000     1440
_exptl_absorpt_coefficient_mu     0.625
_exptl_absorpt_correction_type     multi-scan
_exptl_absorpt_process_details     '(CrysAlis RED; Oxford Diffraction, 2010)'
_exptl_absorpt_correction_T_min     0.71607
_exptl_absorpt_correction_T_max     1.00000
_exptl_special_details
;
<i>CrysAlis PRO</i>, Agilent Technologies, Version 1.171.36.28 (release
01--02-2013 CrysAlis171. NET) (compiled Feb 1 2013,16:14:44) Empirical
absorption correction using spherical harmonics, implemented in SCALE3 ABSPACK
scaling algorithm.
;
_diffrn_ambient_temperature     293(2)
_diffrn_radiation_type     MoK\a
_diffrn_radiation_wavelength     0.71073
_diffrn_radiation_source     'fine-focus sealed tube'
_diffrn_radiation_monochromator     graphite
_diffrn_measurement_device_type     'Oxford Diffraction Xcalibur Sapphire3'
_diffrn_measurement_method     '\w scans'
_diffrn_detector_area_resol_mean     16.1049
_diffrn_reflns_number     7083
_diffrn_reflns_av_R_equivalents     0.0396
_diffrn_reflns_av_sigmaI/netI     0.0689
_diffrn_reflns_theta_min     3.91
_diffrn_reflns_theta_max     26.00
_diffrn_reflns_theta_full     26.00
_diffrn_measured_fraction_theta_max     0.997
_diffrn_measured_fraction_theta_full     0.997
_diffrn_reflns_limit_h_min     -7
_diffrn_reflns_limit_h_max     8
_diffrn_reflns_limit_k_min     -19
_diffrn_reflns_limit_k_max     11
_diffrn_reflns_limit_l_min     -32
_diffrn_reflns_limit_l_max     30
_diffrn_standards_number     0
_diffrn_standards_interval_count     ?
_diffrn_standards_interval_time     ?
_diffrn_standards_decay_%     ?
_refine_special_details
;
Refinement of <i>F</i>^2^ against ALL reflections. The weighted <i>R</i>-factor
<i>wR</i> and goodness of fit <i>S</i> are based on <i>F</i>^2^, conventional
<i>R</i>-factors <i>R</i> are based on <i>F</i>, with <i>F</i> set to zero for
negative <i>F</i>^2^. The threshold expression of <i>F</i>^2^ >
\s(<i>F</i>^2^) is used only for calculating <i>R</i>-factors(gt) <i>etc</i>.
and is not relevant to the choice of reflections for refinement.
<i>R</i>-factors based on <i>F</i>^2^ are statistically about twice as large
as those based on <i>F</i>, and <i>R</i>- factors based on ALL data will be
even larger.
;
_reflns_number_total     2954
_reflns_number_gt     1844
_reflns_threshold_expression     I>2\s(I)
_refine_ls_structure_factor_coef     Fsqd
_refine_ls_matrix_type     full
_refine_ls_R_factor_all     0.0851
_refine_ls_R_factor_gt     0.0477
_refine_ls_wR_factor_gt     0.0967
_refine_ls_wR_factor_ref     0.1178
_refine_ls_goodness_of_fit_ref     1.027
_refine_ls_restrained_S_all     1.027
_refine_ls_number_reflns     2954
_refine_ls_number_parameters     195
_refine_ls_number_restraints     0
_refine_ls_hydrogen_treatment     mixed
_refine_ls_weighting_scheme     calc
_refine_ls_weighting_details
                 'calc w=1/[\s^2^(Fo^2^)+(0.0358P)^2^] where P=(Fo^2^+2Fc^2^)/3'
_atom_sites_solution_hydrogens     geom
_atom_sites_solution_primary     direct
_atom_sites_solution_secondary     difmap
_refine_ls_shift/su_max     0.006
_refine_ls_shift/su_mean     0.001
_refine_diff_density_max     0.258
_refine_diff_density_min     -0.235
_refine_ls_extinction_method     'SHELXL97 (Sheldrick, 2008)'
_refine_ls_extinction_coef     0.0029(4)
_refine_ls_extinction_expression
                                  'Fc^*^=kFc[1+0.001xFc^2^\l^3^/sin(2\q)]^-1/4^'
loop_
    _atom_type_symbol
    _atom_type_description
    _atom_type_scat_dispersion_real
    _atom_type_scat_dispersion_imag
    _atom_type_scat_source
    'C' 'C' 0.0033 0.0016
                         'International Tables Vol C Tables 4.2.6.8 and 6.1.1.4'
    'H' 'H' 0.0000 0.0000
                         'International Tables Vol C Tables 4.2.6.8 and 6.1.1.4'
    'N' 'N' 0.0061 0.0033
                         'International Tables Vol C Tables 4.2.6.8 and 6.1.1.4'
    'O' 'O' 0.0106 0.0060
                         'International Tables Vol C Tables 4.2.6.8 and 6.1.1.4'
    'Cl' 'Cl' 0.1484 0.1585
                         'International Tables Vol C Tables 4.2.6.8 and 6.1.1.4'
_computing_data_collection     'CrysAlis PRO (Oxford Diffraction, 2010)'
_computing_cell_refinement     'CrysAlis PRO (Oxford Diffraction, 2010)'
_computing_data_reduction     'CrysAlis PRO (Oxford Diffraction, 2010)'
_computing_structure_solution     'SHELXS97 (Sheldrick, 2008)'
_computing_structure_refinement     'SHELXL97 (Sheldrick, 2008)'
_computing_molecular_graphics     'ORTEP-3 for Windows (Farrugia, 2012)'
_computing_publication_material     'PLATON (Spek, 2009)'
loop_
    _atom_site_type_symbol
    _atom_site_label
    _atom_site_fract_x
    _atom_site_fract_y
    _atom_site_fract_z
    _atom_site_U_iso_or_equiv
    _atom_site_adp_type
    _atom_site_calc_flag
    _atom_site_refinement_flags
    _atom_site_occupancy
    _atom_site_symmetry_multiplicity
    _atom_site_disorder_assembly
    _atom_site_disorder_group
    Cl Cl7 0.13759(16) 0.09353(6) 0.31855(3) 0.0641(3) Uani d . 1 1 . .
    Cl Cl9 0.09570(15) -0.23591(5) 0.27554(3) 0.0589(3) Uani d . 1 1 . .
    Cl Cl8 0.16340(14) -0.01155(7) 0.12827(3) 0.0640(3) Uani d . 1 1 . .
    O O21 0.4517(4) -0.22006(15) 0.47244(7) 0.0604(7) Uani d . 1 1 . .
    N N11 0.2602(4) -0.14140(16) 0.36258(8) 0.0385(6) Uani d . 1 1 . .
    N N10 0.1266(4) -0.08714(18) 0.34507(9) 0.0406(7) Uani d . 1 1 . .
    O O19 0.5314(3) -0.24056(15) 0.39230(8) 0.0572(7) Uani d . 1 1 . .
    O O15 0.2372(4) 0.01540(15) 0.43653(8) 0.0582(7) Uani d . 1 1 . .
    C C3 0.1464(4) 0.0307(2) 0.22574(11) 0.0443(8) Uani d . 1 1 . .
    H H3 0.1510 0.0859 0.2150 0.053 Uiso calc R 1 1 . .
    C C12 0.2654(4) -0.15507(19) 0.41006(10) 0.0385(8) Uani d . 1 1 . .
    C C1 0.1339(4) -0.0696(2) 0.29355(10) 0.0344(7) Uani d . 1 1 . .
    O O17 0.2154(4) -0.02745(18) 0.51588(9) 0.0796(9) Uani d . 1 1 . .
    C C6 0.1257(4) -0.13302(19) 0.25794(11) 0.0385(8) Uani d . 1 1 . .
    C C5 0.1340(4) -0.1159(2) 0.20686(11) 0.0429(8) Uani d . 1 1 . .
    H H5 0.1315 -0.1589 0.1835 0.051 Uiso calc R 1 1 . .
    C C13 0.1318(5) -0.1207(2) 0.44935(11) 0.0459(9) Uani d . 1 1 . .
    H H13A 0.0081 -0.1111 0.4342 0.055 Uiso calc R 1 1 . .
    H H13B 0.1158 -0.1622 0.4754 0.055 Uiso calc R 1 1 . .
    C C4 0.1460(4) -0.0342(2) 0.19178(12) 0.0459(9) Uani d . 1 1 . .
    C C2 0.1399(4) 0.0117(2) 0.27610(11) 0.0401(8) Uani d . 1 1 . .
    C C18 0.4236(5) -0.2085(2) 0.42838(12) 0.0437(8) Uani d . 1 1 . .
    C C14 0.1996(5) -0.0411(2) 0.47251(12) 0.0508(9) Uani d . 1 1 . .
    C C16 0.3100(6) 0.0954(2) 0.45282(14) 0.0744(12) Uani d . 1 1 . .
    H H16A 0.3322 0.1303 0.4242 0.112 Uiso calc R 1 1 . .
    H H16B 0.4275 0.0874 0.4706 0.112 Uiso calc R 1 1 . .
    H H16C 0.2187 0.1217 0.4744 0.112 Uiso calc R 1 1 . .
    C C20 0.6937(6) -0.2892(3) 0.40768(13) 0.0762(13) Uani d . 1 1 . .
    H H20A 0.7602 -0.3090 0.3787 0.114 Uiso calc R 1 1 . .
    H H20B 0.6515 -0.3358 0.4273 0.114 Uiso calc R 1 1 . .
    H H20C 0.7775 -0.2550 0.4273 0.114 Uiso calc R 1 1 . .
    H H10 0.096(5) -0.044(2) 0.3640(11) 0.050(10) Uiso d . 1 1 . .
loop_
    _atom_site_aniso_label
    _atom_site_aniso_U_11
    _atom_site_aniso_U_22
    _atom_site_aniso_U_33
    _atom_site_aniso_U_12
    _atom_site_aniso_U_13
    _atom_site_aniso_U_23
    Cl7 0.0891(8) 0.0417(5) 0.0615(6) -0.0035(5) 0.0025(5) -0.0015(4)
    Cl9 0.0786(7) 0.0401(5) 0.0580(6) -0.0024(5) -0.0102(4) 0.0033(4)
    Cl8 0.0631(6) 0.0898(8) 0.0393(5) -0.0039(6) -0.0063(4) 0.0186(5)
    O21 0.0808(18) 0.0676(18) 0.0327(13) 0.0156(15) -0.0090(12) 0.0032(11)
    N11 0.0441(16) 0.0355(15) 0.0359(14) 0.0012(13) -0.0024(11) 0.0004(12)
    N10 0.0456(16) 0.0408(16) 0.0353(16) 0.0085(14) 0.0012(12) 0.0040(14)
    O19 0.0691(16) 0.0619(17) 0.0406(13) 0.0275(14) 0.0008(12) 0.0060(11)
    O15 0.0717(18) 0.0510(16) 0.0519(14) -0.0054(14) 0.0097(13) -0.0132(12)
    C3 0.0340(17) 0.050(2) 0.049(2) -0.0022(17) -0.0002(14) 0.0149(18)
    C12 0.0480(19) 0.0361(18) 0.0314(16) -0.0027(16) -0.0009(13) 0.0017(13)
    C1 0.0289(16) 0.0398(19) 0.0344(17) 0.0020(15) 0.0001(12) 0.0065(14)
    O17 0.109(2) 0.090(2) 0.0399(14) 0.018(2) -0.0080(14) -0.0129(15)
    C6 0.0330(16) 0.0365(19) 0.0461(19) 0.0000(15) -0.0038(14) 0.0096(15)
    C5 0.0390(18) 0.055(2) 0.0346(18) 0.0054(18) -0.0061(14) -0.0010(16)
    C13 0.055(2) 0.050(2) 0.0328(17) 0.0003(18) 0.0049(14) -0.0002(16)
    C4 0.0306(17) 0.060(2) 0.0470(19) -0.0008(18) -0.0043(14) 0.0105(19)
    C2 0.0366(17) 0.0421(19) 0.0415(19) -0.0009(16) 0.0009(14) 0.0031(15)
    C18 0.058(2) 0.0343(18) 0.0390(19) -0.0038(17) -0.0011(16) -0.0001(15)
    C14 0.049(2) 0.062(2) 0.041(2) 0.014(2) 0.0062(16) -0.0017(18)
    C16 0.091(3) 0.045(2) 0.087(3) 0.000(2) 0.001(2) -0.016(2)
    C20 0.081(3) 0.081(3) 0.067(3) 0.043(3) -0.002(2) 0.008(2)
_geom_special_details
;
All e.s.d.'s (except the e.s.d. in the dihedral angle between two l.s. planes)
are estimated using the full covariance matrix. The cell e.s.d.'s are taken
into account individually in the estimation of e.s.d.'s in distances, angles
and torsion angles; correlations between e.s.d.'s in cell parameters are only
used when they are defined by crystal symmetry. An approximate (isotropic)
treatment of cell e.s.d.'s is used for estimating e.s.d.'s involving l.s.
planes.
;
loop_
    _geom_bond_atom_site_label_1
    _geom_bond_atom_site_label_2
    _geom_bond_site_symmetry_2
    _geom_bond_distance
    _geom_bond_publ_flag
    Cl7 C2 . 1.735(3) ?
    Cl9 C6 . 1.727(3) ?
    Cl8 C4 . 1.741(3) ?
    O21 C18 . 1.209(3) ?
    N11 C12 . 1.289(3) ?
    N11 N10 . 1.362(3) ?
    N10 C1 . 1.407(4) ?
    N10 H10 . 0.88(3) ?
    O19 C18 . 1.329(4) ?
    O19 C20 . 1.440(4) ?
    O15 C14 . 1.348(4) ?
    O15 C16 . 1.447(4) ?
    C3 C2 . 1.382(4) ?
    C3 C4 . 1.380(5) ?
    C3 H3 . 0.9300 ?
    C12 C18 . 1.485(4) ?
    C12 C13 . 1.512(4) ?
    C1 C2 . 1.383(4) ?
    C1 C6 . 1.394(4) ?
    O17 C14 . 1.186(3) ?
    C6 C5 . 1.395(4) ?
    C5 C4 . 1.372(5) ?
    C5 H5 . 0.9300 ?
    C13 C14 . 1.495(5) ?
    C13 H13A . 0.9700 ?
    C13 H13B . 0.9700 ?
    C16 H16A . 0.9600 ?
    C16 H16B . 0.9600 ?
    C16 H16C . 0.9600 ?
    C20 H20A . 0.9600 ?
    C20 H20B . 0.9600 ?
    C20 H20C . 0.9600 ?
loop_
    _geom_angle_atom_site_label_1
    _geom_angle_atom_site_label_2
    _geom_angle_atom_site_label_3
    _geom_angle_site_symmetry_1
    _geom_angle_site_symmetry_3
    _geom_angle
    _geom_angle_publ_flag
    C12 N11 N10 . . 117.8(3) ?
    N11 N10 C1 . . 116.1(2) ?
    N11 N10 H10 . . 118(2) ?
    C1 N10 H10 . . 115(2) ?
    C18 O19 C20 . . 116.9(3) ?
    C14 O15 C16 . . 116.7(3) ?
    C2 C3 C4 . . 118.4(3) ?
    C2 C3 H3 . . 120.8 ?
    C4 C3 H3 . . 120.8 ?
    N11 C12 C18 . . 116.4(3) ?
    N11 C12 C13 . . 127.3(3) ?
    C18 C12 C13 . . 116.3(3) ?
    C2 C1 C6 . . 117.1(3) ?
    C2 C1 N10 . . 121.3(3) ?
    C6 C1 N10 . . 121.5(3) ?
    C1 C6 C5 . . 121.6(3) ?
    C1 C6 Cl9 . . 120.9(2) ?
    C5 C6 Cl9 . . 117.4(3) ?
    C4 C5 C6 . . 118.5(3) ?
    C4 C5 H5 . . 120.7 ?
    C6 C5 H5 . . 120.7 ?
    C14 C13 C12 . . 113.6(3) ?
    C14 C13 H13A . . 108.8 ?
    C12 C13 H13A . . 108.8 ?
    C14 C13 H13B . . 108.8 ?
    C12 C13 H13B . . 108.8 ?
    H13A C13 H13B . . 107.7 ?
    C5 C4 C3 . . 121.7(3) ?
    C5 C4 Cl8 . . 119.3(3) ?
    C3 C4 Cl8 . . 119.0(3) ?
    C3 C2 C1 . . 122.5(3) ?
    C3 C2 Cl7 . . 118.1(3) ?
    C1 C2 Cl7 . . 119.3(2) ?
    O21 C18 O19 . . 123.7(3) ?
    O21 C18 C12 . . 122.2(3) ?
    O19 C18 C12 . . 114.1(3) ?
    O17 C14 O15 . . 123.8(4) ?
    O17 C14 C13 . . 126.4(4) ?
    O15 C14 C13 . . 109.8(3) ?
    O15 C16 H16A . . 109.5 ?
    O15 C16 H16B . . 109.5 ?
    H16A C16 H16B . . 109.5 ?
    O15 C16 H16C . . 109.5 ?
    H16A C16 H16C . . 109.5 ?
    H16B C16 H16C . . 109.5 ?
    O19 C20 H20A . . 109.5 ?
    O19 C20 H20B . . 109.5 ?
    H20A C20 H20B . . 109.5 ?
    O19 C20 H20C . . 109.5 ?
    H20A C20 H20C . . 109.5 ?
    H20B C20 H20C . . 109.5 ?
loop_
    _geom_torsion_atom_site_label_1
    _geom_torsion_atom_site_label_2
    _geom_torsion_atom_site_label_3
    _geom_torsion_atom_site_label_4
    _geom_torsion_site_symmetry_1
    _geom_torsion_site_symmetry_2
    _geom_torsion_site_symmetry_3
    _geom_torsion_site_symmetry_4
    _geom_torsion
    _geom_torsion_publ_flag
    C12 N11 N10 C1 . . . . 175.9(3) ?
    N10 N11 C12 C18 . . . . -174.7(3) ?
    N10 N11 C12 C13 . . . . 3.4(5) ?
    N11 N10 C1 C2 . . . . -127.5(3) ?
    N11 N10 C1 C6 . . . . 55.8(4) ?
    C2 C1 C6 C5 . . . . 3.5(4) ?
    N10 C1 C6 C5 . . . . -179.6(3) ?
    C2 C1 C6 Cl9 . . . . -174.0(2) ?
    N10 C1 C6 Cl9 . . . . 2.9(4) ?
    C1 C6 C5 C4 . . . . -1.6(4) ?
    Cl9 C6 C5 C4 . . . . 176.0(2) ?
    N11 C12 C13 C14 . . . . -92.3(4) ?
    C18 C12 C13 C14 . . . . 85.7(4) ?
    C6 C5 C4 C3 . . . . -1.2(5) ?
    C6 C5 C4 Cl8 . . . . 178.2(2) ?
    C2 C3 C4 C5 . . . . 1.8(5) ?
    C2 C3 C4 Cl8 . . . . -177.6(2) ?
    C4 C3 C2 C1 . . . . 0.3(5) ?
    C4 C3 C2 Cl7 . . . . -179.3(2) ?
    C6 C1 C2 C3 . . . . -2.9(5) ?
    N10 C1 C2 C3 . . . . -179.8(3) ?
    C6 C1 C2 Cl7 . . . . 176.7(2) ?
    N10 C1 C2 Cl7 . . . . -0.2(4) ?
    C20 O19 C18 O21 . . . . -2.2(5) ?
    C20 O19 C18 C12 . . . . 176.6(3) ?
    N11 C12 C18 O21 . . . . 173.9(3) ?
    C13 C12 C18 O21 . . . . -4.3(5) ?
    N11 C12 C18 O19 . . . . -4.9(4) ?
    C13 C12 C18 O19 . . . . 176.8(3) ?
    C16 O15 C14 O17 . . . . 3.2(5) ?
    C16 O15 C14 C13 . . . . -178.2(3) ?
    C12 C13 C14 O17 . . . . -127.7(4) ?
    C12 C13 C14 O15 . . . . 53.8(4) ?
loop_
    _geom_hbond_atom_site_label_D
    _geom_hbond_atom_site_label_H
    _geom_hbond_atom_site_label_A
    _geom_hbond_site_symmetry_A
    _geom_hbond_distance_DH
    _geom_hbond_distance_HA
    _geom_hbond_distance_DA
    _geom_hbond_angle_DHA
    _geom_hbond_publ_flag
    N10 H10 O15 1_555 0.87(3) 2.38(3) 3.047(3) 133(3) y
    C5 H5 O19 6_556 0.93 2.51 3.397(4) 159 y
_iucr_refine_instructions_details
;
TITL BK7 in Pbca
CELL  0.71073   7.0182  16.0165  26.7488   90.000   90.000   90.000
ZERR     8.00   0.0005   0.0012   0.0015    0.000    0.000    0.000
LATT   1
SYMM  1/2 - X, - Y, 1/2 + Z
SYMM  - X, 1/2 + Y, 1/2 - Z
SYMM  1/2 + X, 1/2 - Y, - Z
SFAC  C    H    N    O    CL
UNIT  96   88   16   32   24
MERG   2
OMIT    -3.00  52.00
EXTI    0.00306
FMAP   2
PLAN   10
ACTA
BOND   $H
CONF
LIST   4
WGHT     0.03580
L.S.   4
FVAR     3.18727
C1    1    0.133952   -0.069622    0.293558    11.00000    0.02904    0.03992 =
        0.03501    0.00641    0.00014    0.00214
C2    1    0.139980    0.011688    0.276107    11.00000    0.03686    0.04249 =
        0.04229    0.00325    0.00115   -0.00102
Cl7  5    0.137541    0.093553    0.318549    11.00000    0.08937    0.04178 =
        0.06154   -0.00148    0.00243   -0.00344
C3    1    0.146394    0.030770    0.225795    11.00000    0.03436    0.05021 =
        0.04893    0.01445   -0.00024   -0.00215
AFIX   43
H3    2    0.150886    0.085962    0.215057    11.00000   -1.20000
AFIX    0
C4    1    0.145973   -0.034166    0.191810    11.00000    0.03074    0.06079 =
        0.04804    0.01064   -0.00430   -0.00076
Cl8  5    0.163409   -0.011550    0.128268    11.00000    0.06313    0.08954 =
        0.03951    0.01849   -0.00620   -0.00375
C5    1    0.134051   -0.115886    0.206860    11.00000    0.03959    0.05504 =
        0.03510   -0.00102   -0.00610    0.00560
AFIX   43
H5    2    0.131598   -0.158899    0.183514    11.00000   -1.20000
AFIX    0
C6    1    0.125686   -0.133066    0.257946    11.00000    0.03323    0.03719 =
        0.04674    0.00962   -0.00382    0.00002
Cl9  5    0.095691   -0.235921    0.275540    11.00000    0.07875    0.04018 =
        0.05817    0.00322   -0.01017   -0.00230
N10   3    0.126745   -0.087123    0.345077    11.00000    0.04548    0.04111 =
        0.03621    0.00424    0.00103    0.00841
H10   2    0.096661   -0.044246    0.363978    11.00000    0.05188
N11   3    0.260235   -0.141372    0.362607    11.00000    0.04456    0.03588 =
        0.03611    0.00023   -0.00209    0.00126
C12   1    0.265470   -0.155149    0.410069    11.00000    0.04841    0.03683 =
        0.03156    0.00168   -0.00085   -0.00280
C13   1    0.131857   -0.120712    0.449391    11.00000    0.05548    0.04963 =
        0.03289    0.00005    0.00475    0.00020
AFIX   23
H13A  2    0.008117   -0.111154    0.434284    11.00000   -1.20000
H13B  2    0.115806   -0.162166    0.475491    11.00000   -1.20000
AFIX    0
C14   1    0.199594   -0.041164    0.472512    11.00000    0.04920    0.06231 =
        0.04150   -0.00206    0.00593    0.01365
O15   4    0.237392    0.015436    0.436534    11.00000    0.07176    0.05133 =
        0.05222   -0.01334    0.01000   -0.00505
C16   1    0.310178    0.095394    0.452831    11.00000    0.09112    0.04541 =
        0.08554   -0.01578    0.00100   -0.00020
AFIX   33
H16A  2    0.332373    0.130321    0.424251    11.00000   -1.50000
H16B  2    0.427593    0.087331    0.470599    11.00000   -1.50000
H16C  2    0.218888    0.121613    0.474461    11.00000   -1.50000
AFIX    0
O17   4    0.215192   -0.027436    0.515891    11.00000    0.10925    0.08989 =
        0.04042   -0.01253   -0.00816    0.01793
C18   1    0.423583   -0.208498    0.428318    11.00000    0.05839    0.03431 =
        0.03887   -0.00004   -0.00126   -0.00363
O19   4    0.531341   -0.240562    0.392319    11.00000    0.06946    0.06239 =
        0.04080    0.00621    0.00092    0.02752
C20   1    0.693540   -0.289208    0.407684    11.00000    0.08071    0.08114 =
        0.06694    0.00889   -0.00155    0.04287
AFIX   33
H20A  2    0.760108   -0.309059    0.378672    11.00000   -1.50000
H20B  2    0.651306   -0.335902    0.427268    11.00000   -1.50000
H20C  2    0.777384   -0.255105    0.427360    11.00000   -1.50000
AFIX    0
O21   4    0.451603   -0.220053    0.472426    11.00000    0.08111    0.06811 =
        0.03322    0.00329   -0.00906    0.01567
HKLF 4
END
;
data_New_Global_Publ_Block
_journal_date_recd_electronic     2013-10-28
_journal_date_accepted     2013-11-27
_journal_name_full     'Acta Crystallographica, Section E'
_journal_year     2014
_journal_volume     70
_journal_issue      1
_journal_page_first     o13
_journal_page_last     o13
_journal_paper_category     QO
_journal_paper_doi     10.1107/S160053681303242X
_journal_coeditor_code     SJ5364
_publ_contact_author_name     'Revannasiddaiah, D.'
_publ_contact_author_address
;
Department of Studies in Physics
University of Mysore
Manasagangotri, Mysore 570 006
Karnataka, India
;
_publ_contact_author_email     'dr@physics.uni-mysore.ac.in'
_publ_contact_author_fax     ?
_publ_contact_author_phone     '+919886576762'
_publ_section_title
;
Dimethyl 2-[2-(2,4,6-trichlorophenyl)hydrazin-1-ylidene]butanedioate
;
loop_
    _publ_author_name
    _publ_author_footnote
    _publ_author_address
    'Usha, M. K.' .
;
Department of Studies in Physics, University of Mysore,
Manasagangotri, Mysore 570 006, India
;
    'Shetty, Shobhitha' .
;
Department of Studies in Chemistry, Mangalore University,
Mangalagangotri, Mangalore 574 199, India
;
    'Kalluraya, B.' .
;
Department of Studies in Chemistry, Mangalore University,
Mangalagangotri, Mangalore 574 199, India
;
    'Kant, Rajni' .
;
Post-Graduate Department of Physics & Electronics,
University of Jammu, Jammu Tawi 180 006, India
;
    'Gupta, Vivek K.' .
;
Post-Graduate Department of Physics & Electronics,
University of Jammu, Jammu Tawi 180 006, India
;
    'Revannasiddaiah, D.' .
;
Department of Studies in Physics, University of Mysore,
Manasagangotri, Mysore 570 006, India
;
