# Supplementary material for: Dimethyl 2-[2-(2,4,6-tri­chloro­phen­yl)hydrazin-1-yl­idene]butane­dioate
Source: Acta Crystallogr Sect E Struct Rep Online. 2013 Dec 4;70(Pt 1):o13. doi: 10.1107/S160053681303242X (PMC3914063; doi:10.1107/S160053681303242X)
Supplement: Supplementary file 2 [file e-70-00o13-Isup2.hkl]

#
# h,k,l, Fc-squared, Fo-squared, sigma(Fo-squared) and status flag
#
data_I
_shelx_title ' BK7 in Pbca'
_shelx_refln_list_code          4
_shelx_F_calc_maximum      341.85
_exptl_crystal_F_000      1440.00
_reflns_d_resolution_high  0.8107
 
loop_
 _symmetry_equiv_pos_as_xyz
 'x, y, z'
 '-x+1/2, -y, z+1/2'
 '-x, y+1/2, -z+1/2'
 'x+1/2, -y+1/2, -z'
 '-x, -y, -z'
 'x-1/2, y, -z-1/2'
 'x, -y-1/2, z-1/2'
 '-x-1/2, y-1/2, z'
 
_cell_length_a     7.0182
_cell_length_b    16.0165
_cell_length_c    26.7488
_cell_angle_alpha  90.000
_cell_angle_beta   90.000
_cell_angle_gamma  90.000
 
_shelx_F_squared_multiplier     1.000
 
loop_
 _refln_index_h
 _refln_index_k
 _refln_index_l
 _refln_F_squared_calc
 _refln_F_squared_meas
 _refln_F_squared_sigma
 _refln_observed_status
   2   0   0    41370.37    42158.43    358.27 o
   4   0   0    23039.41    23261.74    381.01 o
   6   0   0      456.32      419.03    105.37 o
   8   0   0     1037.56     1051.38    196.02 o
   2   1   0    24313.27    23114.73    561.60 o
   6   1   0      663.54      690.88     68.94 o
   8   1   0        1.01       70.46     41.77 o
   2   2   0    65818.13    68548.82    469.53 o
   4   2   0     4531.81     5086.62    281.13 o
   6   2   0     4406.32     5020.23    261.68 o
   8   2   0      164.14      197.86     61.90 o
   2   3   0      519.89      640.23     59.52 o
   4   3   0     1158.50     1204.06     75.44 o
   6   3   0       41.76       37.54     66.73 o
   8   3   0       75.23      137.22     69.67 o
   0   4   0    32957.04    32696.15    302.23 o
   2   4   0     1172.79     1163.17     72.79 o
   4   4   0      280.59      331.69     94.10 o
   6   4   0       92.76      118.08     56.83 o
   8   4   0      424.80      573.31    143.01 o
   2   5   0     4909.42     4655.55    221.30 o
   4   5   0      148.86      199.35     35.82 o
   6   5   0      390.92      338.73     95.61 o
   8   5   0       61.47       57.18     48.05 o
   0   6   0     8291.10     8301.70    182.88 o
   2   6   0    18871.64    19237.87    486.71 o
   4   6   0     4386.05     4418.75    181.75 o
   6   6   0       85.94       89.34     48.78 o
   8   6   0        7.76       23.53     23.25 o
   2   7   0      722.84      919.97    110.81 o
   4   7   0     2553.94     2797.12    235.37 o
   6   7   0      144.36      159.58     61.87 o
   8   7   0       39.57       37.76     40.93 o
   0   8   0    35886.82    38243.66    666.64 o
   2   8   0      344.40      534.21     96.03 o
   4   8   0      401.10      432.14     93.48 o
   6   8   0       25.78       16.84     33.55 o
   2   9   0     8304.64     8171.15    368.94 o
   4   9   0      206.53      152.63     57.66 o
   6   9   0       74.23       40.47     35.41 o
   0  10   0     2000.77     1969.18    172.13 o
   2  10   0      278.71      283.58     78.77 o
   4  10   0     1763.92     1993.32    218.21 o
   6  10   0      509.37      493.32    122.39 o
   2  11   0      405.88      430.72     89.14 o
   4  11   0     1689.93     1827.18    217.71 o
   6  11   0       84.08      123.61     62.28 o
   0  12   0     1813.50     1927.24    193.98 o
   2  12   0       14.89      -12.66     25.53 o
   4  12   0      213.12      222.29     80.15 o
   6  12   0        6.09       34.31     38.76 o
   2  13   0      137.07      177.22     66.85 o
   4  13   0      313.64      230.32     80.52 o
   6  13   0      326.85      365.23    115.68 o
   0  14   0        0.08       15.93     27.17 o
   2  14   0       81.06       79.96     42.89 o
   4  14   0      148.31      160.25     72.04 o
   6  14   0       77.22       68.61     58.39 o
   2  15   0      838.68      816.62    148.83 o
   4  15   0       33.21       75.87     57.31 o
   0  16   0     1524.46     1591.51    209.39 o
   2  16   0      270.24      292.47     92.26 o
   4  16   0        0.09        6.23     15.75 o
   2  17   0      458.85      434.30    114.55 o
   4  17   0       16.50       34.78     39.74 o
   0  18   0      426.71      525.19    137.97 o
   2  18   0       89.27       29.14     24.44 o
   2  19   0      263.75      191.59     84.72 o
   2   1   1   116864.77   119302.68    446.92 o
   3   1   1      252.47      256.26     32.28 o
   4   1   1     4139.91     3928.40    106.29 o
   5   1   1       54.14       39.04     20.31 o
   6   1   1     4218.41     4428.04    158.01 o
   7   1   1       15.49       40.78     22.46 o
   8   1   1      744.50      731.43     80.45 o
   1   2   1     6141.74     5773.41     83.74 o
   2   2   1       49.34       62.21     14.24 o
   3   2   1       91.33       82.82     10.70 o
   4   2   1      203.48      310.80     54.71 o
   5   2   1      471.41      488.62     69.43 o
   6   2   1      198.77      179.54     56.20 o
   7   2   1      106.64      125.34     45.32 o
   8   2   1      271.21      298.28     52.61 o
   1   3   1       14.80       12.97      4.77 o
   2   3   1     5372.93     5423.70    109.22 o
   3   3   1     1928.33     1957.12     63.58 o
   4   3   1     3926.29     3862.06    110.88 o
   5   3   1      162.33      152.62     39.77 o
   6   3   1       23.82       15.85     24.31 o
   7   3   1      621.71      561.96     92.42 o
   8   3   1      195.40      215.95     50.54 o
   0   4   1     6858.38     6885.61    124.64 o
   1   4   1     7250.30     7363.19     90.69 o
   2   4   1       57.78       59.71     11.52 o
   3   4   1       99.11       69.57     17.55 o
   4   4   1        4.90       -6.12      9.65 o
   5   4   1       71.25       70.58     27.24 o
   6   4   1      322.98      404.32     71.86 o
   7   4   1        0.01      -28.88     24.79 o
   8   4   1        0.76       12.52     22.03 o
   1   5   1    12267.61    12404.27    127.41 o
   2   5   1      918.04      946.49     56.34 o
   3   5   1      247.56      209.68     38.68 o
   4   5   1       79.63       80.66     16.12 o
   5   5   1      577.64      548.85     41.62 o
   6   5   1      356.69      348.88     68.16 o
   7   5   1      265.80      237.71     61.04 o
   8   5   1       18.98       -1.87     11.79 o
   0   6   1      425.99      393.34     34.37 o
   1   6   1     1114.94     1147.59     38.35 o
   2   6   1     2577.03     2694.96    127.44 o
   3   6   1      452.73      393.44     56.01 o
   4   6   1      462.47      533.99     58.07 o
   5   6   1       45.95       99.67     30.65 o
   6   6   1        0.33      -34.42     23.15 o
   7   6   1       61.34       45.96     25.00 o
   8   6   1      147.94      186.46     59.11 o
   1   7   1      166.31      212.37     20.58 o
   2   7   1      222.99      237.78     39.85 o
   3   7   1     4001.19     3917.30    175.93 o
   4   7   1      733.01      770.85     95.17 o
   5   7   1       91.48       83.62     28.84 o
   6   7   1        5.32       -0.07     12.84 o
   7   7   1       97.80      110.10     38.86 o
   8   7   1       73.75       81.04     36.68 o
   0   8   1      255.80      759.95     82.15 o
   1   8   1      635.00      634.82     43.10 o
   2   8   1     3782.98     4053.14    170.16 o
   3   8   1     1719.26     1687.59    121.41 o
   4   8   1       94.45      132.47     44.20 o
   5   8   1       21.54       -2.32     10.50 o
   6   8   1      246.30      253.06     58.89 o
   7   8   1        9.85        4.21     40.00 o
   1   9   1     1029.12     1112.52     60.56 o
   2   9   1     8321.12     8858.97    278.55 o
   3   9   1       13.82        8.15     10.87 o
   4   9   1        1.53       13.21     14.01 o
   5   9   1       51.47       53.04     23.12 o
   6   9   1      308.82      262.60     59.89 o
   7   9   1        2.00      -16.85     23.18 o
   0  10   1     6562.23     6146.37    210.61 o
   1  10   1      124.16      147.14     23.18 o
   2  10   1      313.70      358.64     57.17 o
   3  10   1       53.91       72.05     27.14 o
   4  10   1      698.55      717.61     92.08 o
   5  10   1      130.21      138.54     41.76 o
   6  10   1       45.42       36.72     21.15 o
   7  10   1        4.63       -6.62     26.94 o
   1  11   1      342.66      323.15     37.20 o
   2  11   1       89.52      129.19     37.88 o
   3  11   1      264.16      314.27     59.27 o
   4  11   1      905.48      946.16    111.04 o
   5  11   1      178.28      144.60     46.77 o
   6  11   1        1.24       33.32     32.60 o
   7  11   1        9.25       22.33     21.32 o
   0  12   1     9512.26     9453.14    294.16 o
   1  12   1     2738.12     2864.96    115.75 o
   2  12   1        0.80       -9.53     27.58 o
   3  12   1       60.65       69.59     33.24 o
   4  12   1      587.50      586.11     86.95 o
   5  12   1        0.79        1.78     25.09 o
   6  12   1      156.13      180.51     56.46 o
   1  13   1       92.71      102.10     22.02 o
   2  13   1     1560.88     1505.39    131.37 o
   3  13   1       17.26        6.94     35.99 o
   4  13   1      195.86      167.15     48.22 o
   5  13   1      145.12      121.79     43.41 o
   6  13   1       38.32       29.94     25.16 o
   0  14   1        1.83        3.20      8.02 o
   1  14   1      666.06      585.87     65.95 o
   2  14   1      288.32      236.05     54.59 o
   3  14   1       14.17        6.66     11.60 o
   4  14   1       68.50       62.91     30.96 o
   5  14   1      128.22      104.24     42.10 o
   6  14   1      117.84      105.51     43.00 o
   1  15   1       46.55       29.37     21.22 o
   2  15   1     1474.23     1479.48    141.19 o
   3  15   1       29.21       78.13     35.66 o
   4  15   1      127.87      152.13     51.68 o
   5  15   1       11.32       -8.21     13.88 o
   0  16   1      315.13      309.98     68.63 o
   1  16   1       15.26        5.80     12.54 o
   2  16   1      163.84      164.90     48.48 o
   3  16   1       11.04        3.67     18.94 o
   4  16   1       81.81       48.36     28.31 o
   5  16   1       25.48        9.76      7.54 o
   1  17   1        0.62      -37.11     27.76 o
   2  17   1       55.66       28.25     22.73 o
   3  17   1       11.97        8.56     19.76 o
   4  17   1      174.27      123.35     46.36 o
   0  18   1     1591.70     1795.90    174.03 o
   1  18   1       39.44       67.38     33.98 o
   2  18   1       47.65      -13.38     23.93 o
   3  18   1       65.12       27.17     20.93 o
   1  19   1       36.99       23.94     18.93 o
   2  19   1      606.37      375.06     82.47 o
   2   0   2     5160.87     5186.47    151.14 o
   3   0   2      221.49      178.39     16.71 o
   4   0   2    34543.32    35038.67    880.43 o
   5   0   2     1352.16     1511.91     98.81 o
   6   0   2      256.20      208.42     41.78 o
   7   0   2     1791.69     2113.76    176.84 o
   8   0   2      893.47      906.00    126.77 o
   2   1   2     9503.50     9309.90    133.71 o
   3   1   2       20.98       17.00     10.07 o
   4   1   2     4681.64     4806.63    124.44 o
   5   1   2      683.89      687.43     38.56 o
   6   1   2      181.81      198.17     36.46 o
   7   1   2       19.72        5.68     13.83 o
   8   1   2       52.16      103.87     34.49 o
   1   2   2      670.30      686.94     28.16 o
   2   2   2     4466.56     4693.85    133.77 o
   3   2   2      916.41      872.37     36.80 o
   4   2   2     2115.34     2177.65    133.09 o
   5   2   2      702.02      762.52     85.54 o
   6   2   2     1282.33     1249.29     86.06 o
   7   2   2       56.17      134.61     39.77 o
   8   2   2       92.59      113.95     33.63 o
   1   3   2     2300.34     2236.98     51.03 o
   2   3   2    20441.16    20275.17    225.90 o
   3   3   2     2866.18     3140.46     80.25 o
   4   3   2      375.93      383.82     40.07 o
   5   3   2      111.47      102.83     33.13 o
   6   3   2       62.86       32.68     18.88 o
   7   3   2       14.12       42.38     25.63 o
   8   3   2       62.83       84.12     31.01 o
   0   4   2     1495.85     1596.47     45.62 o
   1   4   2    36523.95    37450.34    210.43 o
   2   4   2     1491.89     1505.96     59.67 o
   3   4   2       90.79      140.78     23.20 o
   4   4   2     1798.72     1575.40    119.12 o
   5   4   2     1460.69     1412.69    121.85 o
   6   4   2        0.40        0.08     37.92 o
   7   4   2      100.92      104.57     41.09 o
   8   4   2        2.91       -8.31     21.28 o
   1   5   2     1494.44     1518.98     41.03 o
   2   5   2      997.90      882.57     54.89 o
   3   5   2      157.49      272.66     37.51 o
   4   5   2     2865.51     2869.11    113.31 o
   5   5   2      253.16      236.62     31.11 o
   6   5   2       93.71       88.67     36.29 o
   7   5   2       67.27       89.26     33.91 o
   8   5   2       12.96        3.31      6.54 o
   0   6   2    13996.31    13322.39    164.45 o
   1   6   2     7920.31     7292.82     97.02 o
   2   6   2      540.86      614.93     61.26 o
   3   6   2     6778.44     7227.27    230.47 o
   4   6   2      872.66      842.74     89.03 o
   5   6   2     5600.13     5542.27    170.77 o
   6   6   2      394.92      371.50     72.29 o
   7   6   2       58.07       60.98     25.17 o
   8   6   2       46.85       19.26     14.28 o
   1   7   2       14.23       75.96     23.55 o
   2   7   2     2227.14     2359.51    124.94 o
   3   7   2     1614.48     1880.44    122.37 o
   4   7   2      152.58      173.44     44.03 o
   5   7   2        1.59       -1.16     23.60 o
   6   7   2       28.07       30.79     21.46 o
   7   7   2        2.68      -11.12      7.95 o
   8   7   2       22.46       51.38     34.59 o
   0   8   2     2590.22     2707.85     98.12 o
   1   8   2       21.53       26.60     12.27 o
   2   8   2      535.33      618.71     69.46 o
   3   8   2      630.53      605.94     72.35 o
   4   8   2     1424.70     1449.85    121.80 o
   5   8   2      493.08      473.49     74.26 o
   6   8   2       24.70       42.93     23.82 o
   7   8   2      198.16      198.91     54.59 o
   1   9   2       83.15      129.94     22.43 o
   2   9   2     1575.35     1721.78    120.19 o
   3   9   2       41.38       46.32     14.21 o
   4   9   2       98.55       95.97     32.36 o
   5   9   2      419.63      422.95     71.80 o
   6   9   2      113.32       93.40     37.00 o
   7   9   2       24.87       17.89     38.22 o
   0  10   2      322.29      255.52     45.77 o
   1  10   2       31.80       41.59     13.43 o
   2  10   2      245.80      257.23     49.06 o
   3  10   2     1336.84     1442.75    119.25 o
   4  10   2        3.14       22.77     14.61 o
   5  10   2       41.96       69.12     28.48 o
   6  10   2      162.33      159.22     51.42 o
   7  10   2        0.31        6.03      9.55 o
   1  11   2      857.08      862.80     61.10 o
   2  11   2     1640.44     1657.62    127.06 o
   3  11   2     1560.64     1591.93    131.31 o
   4  11   2       97.14      109.83     39.89 o
   5  11   2       73.34       76.43     30.69 o
   6  11   2      108.72      145.52     48.23 o
   7  11   2       33.84       14.01     16.11 o
   0  12   2     2762.26     3053.94    169.16 o
   1  12   2      738.49      762.16     60.96 o
   2  12   2       91.45       58.16     24.85 o
   3  12   2        9.51       47.86     28.29 o
   4  12   2      350.07      381.20     75.38 o
   5  12   2      224.40      196.95     53.48 o
   6  12   2        3.40       34.29     26.52 o
   1  13   2      312.69      344.15     50.17 o
   2  13   2     1081.82      997.89    105.50 o
   3  13   2      448.35      566.62     86.66 o
   4  13   2       29.49       39.60     21.49 o
   5  13   2       17.33        7.06     12.89 o
   6  13   2       81.02       30.50     29.57 o
   0  14   2      210.72      297.68     58.57 o
   1  14   2       47.78       38.03     18.24 o
   2  14   2      163.35      150.58     42.90 o
   3  14   2       18.93        5.76      6.27 o
   4  14   2       33.60       74.02     35.76 o
   5  14   2       92.53       93.90     37.77 o
   6  14   2       14.48       22.77     24.33 o
   1  15   2      217.56      198.55     40.27 o
   2  15   2      150.59      152.62     47.62 o
   3  15   2      409.66      380.67     73.64 o
   4  15   2       36.76       54.48     31.38 o
   5  15   2       17.60        2.46      8.68 o
   0  16   2       32.57       61.20     33.59 o
   1  16   2      501.44      471.77     65.37 o
   2  16   2        2.94        4.05      5.42 o
   3  16   2       26.08        1.92     25.26 o
   4  16   2       89.49       70.99     35.54 o
   5  16   2        0.12        0.76     12.16 o
   1  17   2       15.20       -0.95     11.44 o
   2  17   2      162.62       85.20     32.08 o
   3  17   2        8.63        7.00     14.32 o
   4  17   2       39.51       29.16     23.33 o
   0  18   2      207.90      245.04     68.78 o
   1  18   2      155.35      144.32     47.57 o
   2  18   2        0.05      -34.59     31.10 o
   3  18   2        4.33        5.71     14.81 o
   1  19   2       39.96       38.54     28.53 o
   2  19   2      148.02       91.81     37.07 o
   1   1   3      211.96      231.98     15.87 o
   2   1   3     8946.83     8839.19    137.09 o
   3   1   3     2113.86     2004.21     95.41 o
   4   1   3       28.70       19.84      5.10 o
   5   1   3     2049.07     2164.99     66.93 o
   6   1   3      721.10      735.51     60.12 o
   7   1   3       17.12       56.42     27.55 o
   8   1   3       18.48       10.14     12.19 o
   1   2   3     1683.25     1661.32     46.43 o
   2   2   3        1.68        2.69      8.34 o
   3   2   3     2595.63     2507.00     85.12 o
   4   2   3      702.23      744.65     80.52 o
   5   2   3     1072.12     1090.50     74.98 o
   6   2   3       63.83       36.14     19.52 o
   7   2   3      110.56      100.79     29.93 o
   8   2   3        7.74       -2.75     11.43 o
   1   3   3     7534.61     7529.96     93.86 o
   2   3   3     7141.99     6891.20    123.11 o
   3   3   3     4575.30     4404.79    101.84 o
   4   3   3      441.22      407.07     40.80 o
   5   3   3      371.48      351.19     59.11 o
   6   3   3      263.73      271.90     39.89 o
   7   3   3       19.14       15.34     11.06 o
   8   3   3       94.89       90.53     26.28 o
   0   4   3       16.28        3.56      5.57 o
   1   4   3     7063.32     6907.42     87.00 o
   2   4   3       24.33       28.10      7.71 o
   3   4   3     1017.80     1130.97     66.68 o
   4   4   3     1819.63     1694.35     65.11 o
   5   4   3      286.82      292.97     54.11 o
   6   4   3      307.56      359.41     70.97 o
   7   4   3        8.73       -3.63     24.34 o
   8   4   3        7.13       25.49     34.11 o
   1   5   3     4871.12     4936.37     74.05 o
   2   5   3        3.36        1.66      4.81 o
   3   5   3    13440.72    13206.16    305.80 o
   4   5   3     1604.13     1521.51     80.99 o
   5   5   3       50.71       28.15     10.12 o
   6   5   3        0.69       -5.45     12.92 o
   7   5   3      330.65      323.43     71.83 o
   8   5   3       23.02       44.63     27.80 o
   0   6   3       26.01       53.47     14.15 o
   1   6   3     2397.50     2651.56     72.52 o
   2   6   3     2131.49     2419.90    118.03 o
   3   6   3     1683.09     1644.32    111.08 o
   4   6   3      626.31      804.57     85.32 o
   5   6   3      452.30      503.66     50.47 o
   6   6   3      271.83      273.54     60.68 o
   7   6   3      108.54      181.85     54.37 o
   8   6   3       12.07       -2.53     48.90 o
   1   7   3    14976.48    15343.45    176.43 o
   2   7   3     4346.26     4227.04    168.01 o
   3   7   3     5639.54     5657.58    213.17 o
   4   7   3        1.04       10.90     11.70 o
   5   7   3       69.31       86.44     32.52 o
   6   7   3        8.68       21.97     12.86 o
   7   7   3      119.52       75.07     33.69 o
   8   7   3        0.71       -7.97     37.84 o
   0   8   3     2274.45     2472.87     92.09 o
   1   8   3      300.21      340.57     38.19 o
   2   8   3     2293.00     2423.54    131.88 o
   3   8   3      150.72      168.34     39.80 o
   4   8   3       91.80      103.44     35.70 o
   5   8   3      185.55      203.31     49.65 o
   6   8   3       19.27        5.56     24.42 o
   7   8   3       10.85        1.72     21.72 o
   1   9   3     1452.13     1387.62     80.45 o
   2   9   3     1315.42     1420.15    108.20 o
   3   9   3        0.00      -10.82     17.09 o
   4   9   3      442.56      475.52     71.35 o
   5   9   3       73.87       58.57     23.27 o
   6   9   3       20.82       13.75     33.93 o
   7   9   3       63.58       52.73     22.55 o
   0  10   3       96.80      127.47     31.70 o
   1  10   3     1032.33      999.57     72.98 o
   2  10   3      163.21      222.76     43.02 o
   3  10   3       75.76       99.94     30.04 o
   4  10   3        0.33       37.06     31.70 o
   5  10   3      231.22      316.44     66.08 o
   6  10   3      308.44      325.95     70.16 o
   7  10   3       41.21       47.30     64.31 o
   1  11   3      496.22      543.58     55.86 o
   2  11   3     1166.08     1231.41    110.08 o
   3  11   3     1899.05     1891.16    143.77 o
   4  11   3       96.46      157.66     47.16 o
   5  11   3        2.59        8.17      8.52 o
   6  11   3       50.41       56.53     30.11 o
   7  11   3       96.25       97.40     43.91 o
   0  12   3      972.68      950.26     95.40 o
   1  12   3     3355.34     3407.29    147.47 o
   2  12   3      369.48      363.98     61.36 o
   3  12   3      129.61      180.67     52.20 o
   4  12   3     2504.66     2495.82    182.57 o
   5  12   3      345.40      356.68     72.98 o
   6  12   3       45.76       58.67     35.07 o
   1  13   3     1308.03     1296.53     96.84 o
   2  13   3      343.52      330.06     61.47 o
   3  13   3      674.43      669.14     94.56 o
   4  13   3       74.18      106.70     38.59 o
   5  13   3      128.01      137.44     44.43 o
   6  13   3        0.25        6.20     11.94 o
   0  14   3        0.26       17.82     21.74 o
   1  14   3      136.52      152.07     33.00 o
   2  14   3       45.14       67.56     28.94 o
   3  14   3        0.38       -8.62     15.76 o
   4  14   3       35.85       20.81     19.58 o
   5  14   3       72.04       84.86     38.24 o
   6  14   3      218.94      208.30     72.19 o
   1  15   3      399.38      420.88     58.80 o
   2  15   3      348.63      391.63     72.91 o
   3  15   3      103.40      113.32     42.32 o
   4  15   3        0.02       -2.50     25.71 o
   5  15   3       85.61       84.37     45.14 o
   0  16   3      670.39      806.54    104.95 o
   1  16   3       31.68        5.53     21.72 o
   2  16   3       26.03       17.62     24.97 o
   3  16   3       91.03       53.22     19.16 o
   4  16   3      159.77      128.64     47.40 o
   5  16   3        0.97       -2.97     24.84 o
   1  17   3       93.21       55.77     24.72 o
   2  17   3        0.07      -18.00     25.53 o
   3  17   3      111.70      102.48     40.87 o
   4  17   3       74.36       46.14     28.69 o
   0  18   3      920.15      994.74    127.90 o
   1  18   3      157.11      189.06     56.15 o
   2  18   3        1.48      -47.96     31.97 o
   3  18   3      143.08       99.16     40.10 o
   1  19   3        9.92       23.86     24.89 o
   2  19   3      127.97       95.97     35.01 o
   1   0   4      604.42      567.90     18.55 o
   2   0   4     3041.03     2968.62     99.21 o
   3   0   4     5390.74     5086.87    155.07 o
   4   0   4     3760.94     4023.58    156.86 o
   5   0   4      792.51      805.97     75.58 o
   6   0   4      352.23      456.66     65.28 o
   7   0   4      100.86      172.98     77.84 o
   8   0   4       80.21       53.47     27.64 o
   1   1   4     7390.22     7435.45     99.61 o
   2   1   4     4779.25     4753.55     93.16 o
   3   1   4     2559.04     2666.81    113.29 o
   4   1   4       18.50       11.73      4.12 o
   5   1   4      131.42       95.67     31.71 o
   6   1   4      514.57      533.96     49.62 o
   7   1   4      336.34      438.99     65.93 o
   8   1   4      156.26      192.67     41.72 o
   0   2   4      209.12      192.44     21.20 o
   1   2   4     6294.21     6329.71     92.78 o
   2   2   4     3467.45     3614.95     85.96 o
   3   2   4     1353.75     1501.16     69.21 o
   4   2   4     4508.97     4276.45    182.83 o
   5   2   4       53.53       32.40     22.30 o
   6   2   4        0.25       12.25      4.80 o
   7   2   4        1.84       -1.65     10.25 o
   8   2   4       43.39       61.57     20.49 o
   1   3   4    40382.52    41170.03    228.17 o
   2   3   4       67.23       73.06     13.98 o
   3   3   4     2966.62     2932.42    105.36 o
   4   3   4      259.04      250.31     42.87 o
   5   3   4      195.30      201.30     44.37 o
   6   3   4      504.01      475.59     56.47 o
   7   3   4        0.04       -5.00     14.73 o
   8   3   4       13.97        4.57     16.13 o
   0   4   4     2067.19     2118.40     55.93 o
   1   4   4      206.66      198.57     16.12 o
   2   4   4      536.12      568.41     43.13 o
   3   4   4      205.14      157.85     26.01 o
   4   4   4      211.31      204.58     24.72 o
   5   4   4       51.11       38.98     19.28 o
   6   4   4     1741.81     1860.78    154.87 o
   7   4   4        5.00        5.34      4.71 o
   8   4   4       32.89       19.51      6.86 o
   1   5   4     8402.68     8486.21     97.32 o
   2   5   4      608.62      565.70     42.99 o
   3   5   4        3.54       21.44     22.69 o
   4   5   4      127.22      149.97     34.75 o
   5   5   4      494.97      419.82     38.31 o
   6   5   4        0.85        4.15     13.34 o
   7   5   4        0.01       -8.66     20.60 o
   8   5   4      125.36      152.09     55.15 o
   0   6   4     6194.16     5729.06    116.74 o
   1   6   4    15198.12    16123.95    166.43 o
   2   6   4     1374.13     1485.91     74.35 o
   3   6   4     1539.59     1442.93    104.01 o
   4   6   4      347.83      334.86     55.22 o
   5   6   4      202.49      226.91     51.99 o
   6   6   4       27.84       -2.37     23.85 o
   7   6   4      204.30      170.73     52.54 o
   8   6   4       28.45       44.93     30.22 o
   1   7   4      170.02      214.54     27.37 o
   2   7   4     4984.85     5288.69    185.94 o
   3   7   4     2300.88     2327.94    138.35 o
   4   7   4       30.20       22.50     12.27 o
   5   7   4       51.24       39.76     18.96 o
   6   7   4      787.30      718.40    101.58 o
   7   7   4       62.61       43.25     19.63 o
   8   7   4       33.18        7.35     18.76 o
   0   8   4       41.02       50.87     17.90 o
   1   8   4      615.18      789.65     41.85 o
   2   8   4      374.73      382.85     52.49 o
   3   8   4      354.51      390.03     57.72 o
   4   8   4     1518.07     1375.72    119.41 o
   5   8   4      351.49      395.90     68.46 o
   6   8   4      312.26      284.23     63.20 o
   7   8   4        0.80       -3.36      8.56 o
   1   9   4      445.41      476.86     49.82 o
   2   9   4      257.31      203.68     39.52 o
   3   9   4       55.82       24.05     29.08 o
   4   9   4       99.36      143.00     41.97 o
   5   9   4        4.73      -20.43     22.33 o
   6   9   4        3.74       -6.82      7.24 o
   7   9   4       31.33       42.66     28.79 o
   0  10   4     1672.48     1433.58    101.21 o
   1  10   4      165.20      186.09     34.92 o
   2  10   4        9.48       44.41     25.73 o
   3  10   4        0.01        8.85     12.21 o
   4  10   4     2623.46     2616.55    174.27 o
   5  10   4      650.13      622.41     90.51 o
   6  10   4       72.20       55.76     32.06 o
   7  10   4        1.75        5.50     16.67 o
   1  11   4      916.40      905.48     72.00 o
   2  11   4     1349.17     1616.49    127.98 o
   3  11   4      667.66      819.94     96.34 o
   4  11   4       98.26       99.55     38.35 o
   5  11   4      161.52      162.48     47.96 o
   6  11   4       30.24       48.43     30.21 o
   7  11   4      197.53      250.63     69.36 o
   0  12   4     1415.96     1525.94    118.66 o
   1  12   4     1809.78     1878.32    110.02 o
   2  12   4       19.84        4.36     21.13 o
   3  12   4     2836.49     2951.46    189.82 o
   4  12   4       30.23      122.10     68.36 o
   5  12   4      597.63      533.02     89.80 o
   6  12   4      190.87      229.47     65.51 o
   1  13   4      749.34      773.43     75.65 o
   2  13   4      323.52      259.93     52.53 o
   3  13   4      529.27      542.34     84.33 o
   4  13   4      119.77      172.34     48.74 o
   5  13   4       15.04       12.90     18.69 o
   6  13   4       93.85       58.01     31.83 o
   0  14   4      725.87      929.33    104.39 o
   1  14   4       48.70       31.00     11.66 o
   2  14   4      763.64      803.96     99.97 o
   3  14   4       75.69       93.78     36.01 o
   4  14   4        0.17       -4.67     14.04 o
   5  14   4      271.87      227.37     60.13 o
   6  14   4       13.37       -6.73     16.46 o
   1  15   4       17.02       13.61      8.61 o
   2  15   4      610.06      670.73     93.79 o
   3  15   4        0.06        5.13     17.28 o
   4  15   4       30.65       40.39     23.97 o
   5  15   4        0.82       19.69     16.28 o
   0  16   4       56.23       85.55     40.16 o
   1  16   4       29.87       28.87     12.20 o
   2  16   4       20.00       15.20     15.60 o
   3  16   4       63.64       86.36     38.22 o
   4  16   4       99.53       71.77     34.27 o
   1  17   4       83.47       47.54     27.40 o
   2  17   4        5.15      -20.20     27.12 o
   3  17   4      180.59      109.28     40.92 o
   4  17   4       70.15       87.38     40.37 o
   0  18   4       22.24       31.18     25.39 o
   1  18   4       98.44      140.52     52.83 o
   2  18   4        3.68      -42.32     30.93 o
   3  18   4       20.10        7.61     13.40 o
   1  19   4       76.54      117.19     46.71 o
   2  19   4       19.71       11.49      5.63 o
   1   1   5     7910.20     7306.74     77.70 o
   2   1   5     4028.19     3595.33     74.56 o
   3   1   5     7981.95     7392.90    197.70 o
   4   1   5      466.59      446.65     36.54 o
   5   1   5       56.28       29.52     21.47 o
   6   1   5        0.35       11.04     17.26 o
   7   1   5        6.85       29.68     16.84 o
   8   1   5       53.54       72.47     28.52 o
   0   2   5      965.44      943.15     42.67 o
   1   2   5     7375.38     7390.81    100.06 o
   2   2   5     4666.14     4613.81    101.08 o
   3   2   5       39.57       96.33     17.78 o
   4   2   5     1937.19     2090.54    121.32 o
   5   2   5      105.71       69.95     25.13 o
   6   2   5        4.51       -6.38     14.52 o
   7   2   5       54.32       94.21     30.15 o
   8   2   5       12.73        3.71     17.10 o
   1   3   5      213.74      211.75     17.28 o
   2   3   5     1503.87     1531.77     59.92 o
   3   3   5     1632.98     1647.48     79.41 o
   4   3   5      456.16      481.02     62.65 o
   5   3   5      520.99      508.28     74.15 o
   6   3   5      199.39      170.75     33.65 o
   7   3   5       58.76       44.63     19.13 o
   8   3   5       16.98       24.75     19.16 o
   0   4   5    15868.49    14803.08    125.42 o
   1   4   5     3696.14     3581.25     64.72 o
   2   4   5      137.35      145.08     26.01 o
   3   4   5     4878.42     5041.16    180.90 o
   4   4   5      310.39      262.11     41.87 o
   5   4   5       34.15       34.05     18.10 o
   6   4   5       10.76       -3.12      8.62 o
   7   4   5        0.18        0.08     18.97 o
   8   4   5        4.65       -2.43      8.74 o
   1   5   5        7.59       15.56     13.26 o
   2   5   5       87.16       65.99     18.01 o
   3   5   5       81.75       94.41     23.31 o
   4   5   5        7.59        5.06     13.96 o
   5   5   5        1.51        4.85      6.26 o
   6   5   5      114.94      129.42     39.50 o
   7   5   5       74.82       45.44     29.08 o
   8   5   5       28.59       38.05     18.93 o
   0   6   5      920.48      938.98     45.82 o
   1   6   5    11197.54    11500.36    138.48 o
   2   6   5     1361.53     1521.03     74.61 o
   3   6   5      154.57      175.23     37.38 o
   4   6   5     1540.26     1555.90    118.77 o
   5   6   5        5.20       -4.33     17.88 o
   6   6   5      588.98      654.50     93.56 o
   7   6   5        8.29      -19.62     17.59 o
   8   6   5      124.37       84.33     57.54 o
   1   7   5     1343.67     1480.68     52.90 o
   2   7   5     1925.25     2371.75     96.23 o
   3   7   5        2.62        4.63     21.67 o
   4   7   5       99.02       60.26     14.42 o
   5   7   5     1192.75     1146.20    115.64 o
   6   7   5       42.25       83.13     37.44 o
   7   7   5       17.81       15.81     19.99 o
   0   8   5    15638.66    15767.33    228.33 o
   1   8   5     2436.49     2456.28     73.07 o
   2   8   5        5.21        6.79      5.78 o
   3   8   5      528.76      572.77     69.74 o
   4   8   5      380.01      387.06     64.12 o
   5   8   5      895.25      919.33    107.05 o
   6   8   5        5.75       11.19     16.89 o
   7   8   5       80.13       88.15     37.02 o
   1   9   5     1912.68     1959.12     96.66 o
   2   9   5      231.64      257.78     44.55 o
   3   9   5      285.04      273.43     48.88 o
   4   9   5      209.99      202.43     48.41 o
   5   9   5      422.80      420.68     73.16 o
   6   9   5      137.15      127.27     42.32 o
   7   9   5       17.59       29.66     29.41 o
   0  10   5       87.51       69.69     24.82 o
   1  10   5     1978.33     1907.60    101.26 o
   2  10   5     2594.36     2650.35    154.23 o
   3  10   5      152.03      157.18     38.74 o
   4  10   5      532.06      562.41     83.11 o
   5  10   5      164.54      178.24     48.93 o
   6  10   5      138.76      181.38     53.38 o
   7  10   5       20.38       46.73     32.19 o
   1  11   5      101.19      139.12     30.46 o
   2  11   5     6205.69     6196.10    342.74 o
   3  11   5     1063.92     1088.25    109.73 o
   4  11   5      332.05      332.11     64.82 o
   5  11   5        0.64       33.68     23.87 o
   6  11   5      337.87      299.67     69.53 o
   7  11   5      286.52      291.92     74.73 o
   0  12   5     3255.49     3213.72    234.01 o
   1  12   5      181.25      181.01     37.60 o
   2  12   5        3.54        9.55      6.74 o
   3  12   5     4019.98     4183.24    223.94 o
   4  12   5      319.41      345.65     67.82 o
   5  12   5      264.51      232.26     60.91 o
   6  12   5        1.87       45.18     28.24 o
   1  13   5     2037.46     1956.10    118.38 o
   2  13   5       76.67       82.46     30.67 o
   3  13   5      752.82      667.93     94.05 o
   4  13   5      253.12      270.15     61.64 o
   5  13   5      210.63      209.44     58.31 o
   6  13   5        0.14       -1.78     10.54 o
   0  14   5      227.97      219.86     52.71 o
   1  14   5       21.53       15.88     20.82 o
   2  14   5      374.60      358.73     65.73 o
   3  14   5      273.55      247.69     56.37 o
   4  14   5        2.96       -6.42      8.33 o
   5  14   5       95.91       98.54     40.65 o
   1  15   5      373.37      419.19     59.02 o
   2  15   5       11.82        5.79      8.86 o
   3  15   5        0.62      -10.23     15.63 o
   4  15   5       81.64       55.54     30.80 o
   5  15   5        7.35       30.92     27.02 o
   0  16   5     1446.27     1629.29    216.28 o
   1  16   5       53.60       24.52     20.53 o
   2  16   5      173.45      153.44     47.50 o
   3  16   5      200.01      209.78     58.09 o
   4  16   5       16.64       31.77     26.94 o
   1  17   5       59.78       31.12     25.24 o
   2  17   5     1001.11      910.50    117.31 o
   3  17   5       12.90       27.95     18.91 o
   4  17   5       30.79       33.23     23.75 o
   0  18   5        2.12       15.24     17.95 o
   1  18   5     1008.76     1021.09    130.12 o
   2  18   5       41.47        6.76     33.08 o
   3  18   5      240.10      215.22     61.30 o
   1  19   5       74.74       96.71     63.87 o
   0   0   6     3333.21     3029.44     57.69 o
   1   0   6    55236.06    55318.88    379.43 o
   2   0   6      626.22      649.23     50.77 o
   3   0   6    12553.39    13131.45    264.64 o
   4   0   6      520.99      499.03     56.90 o
   5   0   6      603.08      673.71     72.15 o
   6   0   6      497.04      618.85     77.26 o
   7   0   6      173.62      186.01     72.69 o
   8   0   6        2.99       -2.28     20.84 o
   1   1   6     4192.56     3838.07     59.13 o
   2   1   6     8548.56     8080.45    128.79 o
   3   1   6      326.78      294.54     21.41 o
   4   1   6      164.06      148.47     20.81 o
   5   1   6       13.55        1.46     14.02 o
   6   1   6       57.48       43.00      8.87 o
   7   1   6       38.47       17.50     13.14 o
   8   1   6        1.43        2.01     15.16 o
   0   2   6    42705.14    40829.63    352.13 o
   1   2   6     3553.92     3419.54     59.08 o
   2   2   6       20.81       30.44     11.41 o
   3   2   6     9604.90     9668.65    365.58 o
   4   2   6     1018.21     1098.41     89.86 o
   5   2   6     2121.53     2277.31     98.31 o
   6   2   6        9.28        7.95     15.11 o
   7   2   6      103.42      130.00     34.62 o
   8   2   6        1.07       -7.21     14.26 o
   1   3   6     3181.49     2972.73     63.56 o
   2   3   6     1107.70     1111.30     58.63 o
   3   3   6        9.22       23.93      8.63 o
   4   3   6      134.81       83.55     26.40 o
   5   3   6      916.71      994.93    102.34 o
   6   3   6      115.14       82.98     20.07 o
   7   3   6        3.41        1.48     13.35 o
   8   3   6        1.68       13.38     16.66 o
   0   4   6    14067.61    12580.96    138.34 o
   1   4   6    16238.76    16397.86    160.93 o
   2   4   6      277.75      315.52     38.43 o
   3   4   6      704.26      700.88     67.67 o
   4   4   6      658.70      461.31    131.42 o
   5   4   6      401.82      419.46     68.29 o
   6   4   6       52.81       58.49     27.44 o
   7   4   6        1.23       -4.57     18.87 o
   8   4   6        5.70       12.89     16.07 o
   1   5   6     3971.59     3827.55     71.36 o
   2   5   6      255.53      357.63     45.22 o
   3   5   6      228.02      227.58     39.91 o
   4   5   6     1263.47     1247.98    105.16 o
   5   5   6       44.78       28.41     17.36 o
   6   5   6      131.78      145.55     42.95 o
   7   5   6        4.17        0.97     17.68 o
   8   5   6       40.66       56.85     19.47 o
   0   6   6     3186.60     3200.61     88.58 o
   1   6   6     1124.04     1223.97     44.34 o
   2   6   6     1536.70     1680.52     77.01 o
   3   6   6     2288.38     2172.12    127.35 o
   4   6   6      863.56      906.43     92.51 o
   5   6   6      574.11      628.59     83.65 o
   6   6   6       48.71       44.08     24.97 o
   7   6   6      137.17      150.93     47.48 o
   8   6   6       86.60      101.75     34.00 o
   1   7   6      887.39      919.42     40.95 o
   2   7   6    12156.43    12493.21    219.60 o
   3   7   6     1142.28     1215.87     99.56 o
   4   7   6      112.04      140.47     39.01 o
   5   7   6      119.43      178.73     48.72 o
   6   7   6       63.22       80.97     34.04 o
   7   7   6       57.47       90.29     46.00 o
   0   8   6     4960.74     5639.01    133.91 o
   1   8   6     2869.37     2842.62     77.45 o
   2   8   6      100.79       95.01     25.33 o
   3   8   6     1492.40     1463.76    112.60 o
   4   8   6      310.32      380.91     64.25 o
   5   8   6      113.85      158.53     51.74 o
   6   8   6        0.27       -4.80     13.40 o
   7   8   6       11.81       19.23     19.69 o
   1   9   6     4260.11     4169.96    114.88 o
   2   9   6       61.75       68.34     22.74 o
   3   9   6      291.12      274.91     49.67 o
   4   9   6     1533.67     1586.99    132.44 o
   5   9   6       32.58       25.29     13.69 o
   6   9   6       29.75       26.72     27.93 o
   7   9   6        0.96       11.86     36.77 o
   0  10   6     3124.96     3091.24    146.02 o
   1  10   6     3502.61     3526.61    136.23 o
   2  10   6      150.39      166.89     40.25 o
   3  10   6      558.09      639.35     81.21 o
   4  10   6      666.86      725.50     90.83 o
   5  10   6      178.86      161.56     47.19 o
   6  10   6        0.28       13.17     11.16 o
   7  10   6        7.49       31.10     30.37 o
   1  11   6     1326.43     1408.00     89.91 o
   2  11   6      201.91      279.68     58.73 o
   3  11   6       85.07      129.36     44.15 o
   4  11   6       98.67      104.64     37.94 o
   5  11   6      220.27      296.63     64.42 o
   6  11   6        1.09        4.32     13.93 o
   7  11   6        5.41       33.21     29.40 o
   0  12   6      465.04      500.53     67.84 o
   1  12   6     1838.03     1879.47    109.69 o
   2  12   6        1.11      -16.39     10.93 o
   3  12   6      184.74      302.85     63.41 o
   4  12   6     1073.25     1007.98    116.12 o
   5  12   6      315.36      342.74     71.36 o
   6  12   6       36.61       37.88     27.67 o
   1  13   6       90.38      131.08     33.15 o
   2  13   6      123.41      134.14     39.21 o
   3  13   6      240.04      250.03     58.49 o
   4  13   6       97.68       98.57     37.50 o
   5  13   6       45.98       46.51     24.70 o
   6  13   6        1.24      -18.87     21.40 o
   0  14   6      144.80      198.50     49.48 o
   1  14   6       31.36       30.84     20.87 o
   2  14   6       81.07      119.52     37.45 o
   3  14   6      167.24      142.22     44.70 o
   4  14   6       32.61       21.85     16.74 o
   5  14   6      263.99      213.06     57.73 o
   1  15   6      260.88      251.28     44.25 o
   2  15   6       20.11       19.42      3.32 o
   3  15   6       26.01       15.41      9.53 o
   4  15   6       26.30        9.20     16.80 o
   5  15   6       28.15       43.06     30.47 o
   0  16   6      755.68      907.80    112.85 o
   1  16   6       25.85       22.82     12.21 o
   2  16   6       30.34       36.30     29.76 o
   3  16   6        7.82       16.92     13.35 o
   4  16   6      401.81      350.46     76.58 o
   1  17   6      233.02      260.88     52.00 o
   2  17   6        5.28       17.50     11.62 o
   3  17   6       32.77       48.30     27.60 o
   4  17   6        1.38        1.60     17.81 o
   0  18   6       62.80       69.07     51.71 o
   1  18   6       58.54       83.50     55.15 o
   2  18   6       51.48       64.04     38.34 o
   3  18   6        0.19       16.60     30.11 o
   1  19   6       43.37       67.25     53.24 o
   1   1   7      800.04      850.64     24.55 o
   2   1   7     1467.00     1553.71     39.09 o
   3   1   7      823.28      830.37     33.79 o
   4   1   7        0.08       -1.54      4.61 o
   5   1   7       23.94       31.64     21.20 o
   6   1   7      187.46      229.10     33.33 o
   7   1   7       62.47       55.89     22.52 o
   8   1   7        9.29        9.21     13.76 o
   0   2   7     7341.60     7070.11    124.36 o
   1   2   7     1367.26     1331.21     35.05 o
   2   2   7     1866.76     2010.42     60.70 o
   3   2   7      935.80      965.30     79.36 o
   4   2   7       26.74       21.83     13.68 o
   5   2   7       27.98       24.49     16.96 o
   6   2   7       39.46       16.88     15.00 o
   7   2   7        7.65       12.91     16.34 o
   8   2   7       12.68        3.30      8.09 o
   1   3   7      284.85      297.87     20.03 o
   2   3   7     2146.95     2012.12    146.71 o
   3   3   7     1131.70     1043.60    121.92 o
   4   3   7     1828.13     1911.16    126.40 o
   5   3   7       30.80       46.52     25.25 o
   6   3   7       21.66       17.52      5.22 o
   7   3   7       54.71       37.24     16.94 o
   8   3   7       19.13        9.69     13.47 o
   0   4   7     2485.06     2532.93    135.21 o
   1   4   7     4857.36     4767.20     81.32 o
   2   4   7       30.39        7.55      6.37 o
   3   4   7      114.20      116.86     28.51 o
   4   4   7        0.91       31.87     11.11 o
   5   4   7      111.35      145.43     39.85 o
   6   4   7       60.09       84.73     38.45 o
   7   4   7       39.54       50.34     18.60 o
   8   4   7       40.96        8.37      8.73 o
   1   5   7     2850.95     3045.67     62.08 o
   2   5   7    16178.14    16196.37    297.85 o
   3   5   7     3056.85     2946.60    145.36 o
   4   5   7        0.15        2.18     17.76 o
   5   5   7       17.34       23.86     15.02 o
   6   5   7      468.45      490.57     81.14 o
   7   5   7       58.09       44.53     20.21 o
   8   5   7      116.87       97.22     33.32 o
   0   6   7     4472.37     4764.47     96.37 o
   1   6   7     1425.25     1496.55     47.13 o
   2   6   7      217.33      238.13     37.90 o
   3   6   7     1609.43     1761.05    114.18 o
   4   6   7       40.84       57.90     29.23 o
   5   6   7       96.20      125.45     35.47 o
   6   6   7       57.50       46.67     26.80 o
   7   6   7        9.44      -30.17     26.55 o
   8   6   7       24.33       45.13     25.75 o
   1   7   7       52.26       58.40      9.78 o
   2   7   7     1865.34     1957.21     72.84 o
   3   7   7      869.58      874.40     84.18 o
   4   7   7     1818.93     1759.67    131.06 o
   5   7   7      137.57      142.42     41.32 o
   6   7   7      457.42      433.79     77.76 o
   7   7   7       27.02       43.15     27.80 o
   0   8   7     1013.99     1066.02     57.16 o
   1   8   7     1108.34     1280.23     51.02 o
   2   8   7      107.36      116.85     28.45 o
   3   8   7        2.98       34.58     18.27 o
   4   8   7     1835.28     1827.97    137.39 o
   5   8   7      652.75      691.03     92.38 o
   6   8   7       78.15       64.25     28.68 o
   7   8   7       83.07       93.21     39.32 o
   1   9   7     2066.95     2033.61     69.51 o
   2   9   7      550.23      555.64     65.47 o
   3   9   7      912.96      925.76     91.72 o
   4   9   7       51.87       42.80     25.20 o
   5   9   7        0.11      -13.18      8.79 o
   6   9   7      108.97      123.47     41.39 o
   7   9   7        0.66       -2.81     10.34 o
   0  10   7        2.59       25.33     54.31 o
   1  10   7        0.33       37.97     19.75 o
   2  10   7        0.94       16.18     25.69 o
   3  10   7     2006.23     2073.60    145.83 o
   4  10   7        1.29       25.92     22.62 o
   5  10   7      104.94       79.14     28.69 o
   6  10   7       41.41        5.15     19.75 o
   7  10   7        7.60        7.92     14.30 o
   1  11   7      249.65      272.53     40.87 o
   2  11   7     2376.21     2340.22    150.34 o
   3  11   7      155.42      224.19     51.62 o
   4  11   7      576.90      625.93     89.17 o
   5  11   7      238.11      204.11     54.06 o
   6  11   7      215.55      256.00     62.26 o
   0  12   7      213.29      228.15     41.22 o
   1  12   7     1247.50     1279.36     91.99 o
   2  12   7      193.52      196.94     50.06 o
   3  12   7      459.66      549.19     79.82 o
   4  12   7        4.30       49.94     31.79 o
   5  12   7        0.16       22.45     19.73 o
   6  12   7       83.11       83.53     32.35 o
   1  13   7     1755.36     1942.88    118.72 o
   2  13   7      470.33      477.31     73.88 o
   3  13   7      663.95      726.62     96.41 o
   4  13   7       66.13       79.67     34.06 o
   5  13   7      150.71      142.38     46.28 o
   6  13   7        0.53      -21.02     18.05 o
   0  14   7     3989.63     4021.26    381.46 o
   1  14   7        4.07        3.74      6.78 o
   2  14   7      221.04      203.14     47.96 o
   3  14   7       88.19       79.40     30.80 o
   4  14   7      149.58      139.71     41.62 o
   5  14   7       16.26       42.12     26.86 o
   1  15   7       37.72       61.49     21.53 o
   2  15   7       95.47       73.53     32.82 o
   3  15   7      402.00      436.51     79.60 o
   4  15   7      105.75       97.34     37.54 o
   5  15   7      147.93      117.03     45.35 o
   0  16   7        5.33       23.64     27.45 o
   1  16   7      189.72      189.97     41.58 o
   2  16   7      211.97      239.38     58.02 o
   3  16   7        1.51      -17.74     25.09 o
   4  16   7        5.02        7.81     13.19 o
   1  17   7      809.88      809.94     90.62 o
   2  17   7      519.05      533.05     89.69 o
   3  17   7      152.40      125.15     44.45 o
   4  17   7        5.28       11.71     36.35 o
   0  18   7        6.01       17.07     35.07 o
   1  18   7      115.37       73.77     50.35 o
   2  18   7       49.61       10.53     13.67 o
   3  18   7      248.05      239.15    100.96 o
   1  19   7      191.87      248.69    100.32 o
   0   0   8      153.92      107.37     14.39 o
   1   0   8     2996.93     2747.72     64.72 o
   2   0   8        2.39       -1.94      7.36 o
   3   0   8       77.92       35.41     38.10 o
   4   0   8      836.20      850.94     76.59 o
   5   0   8       86.13       72.92     16.75 o
   6   0   8       67.97       75.42     31.65 o
   7   0   8      369.34      346.23    100.47 o
   8   0   8       54.69       79.43     30.01 o
   1   1   8     1884.26     1834.24     33.51 o
   2   1   8     3336.96     3316.72     61.14 o
   3   1   8       97.28      115.61     12.16 o
   4   1   8      450.66      499.55     41.28 o
   5   1   8     1179.26     1198.33     72.20 o
   6   1   8       16.21        5.47     17.85 o
   7   1   8       13.16        7.23     25.22 o
   8   1   8        4.41       -3.54     14.30 o
   0   2   8      340.51      390.81     31.46 o
   1   2   8      409.72      400.05     20.87 o
   2   2   8      982.59      961.42     40.78 o
   3   2   8     1513.94     1236.48     68.62 o
   4   2   8      205.57      198.56     21.56 o
   5   2   8      102.64       71.53     31.75 o
   6   2   8      362.54      400.37     51.97 o
   7   2   8      227.88      230.03     47.92 o
   8   2   8      160.60      205.43     48.76 o
   1   3   8     4833.69     4851.70     89.80 o
   2   3   8        4.23       18.23     14.94 o
   3   3   8      279.41      469.67     61.87 o
   4   3   8      622.36      788.52    119.72 o
   5   3   8      912.31      888.02     77.94 o
   6   3   8        2.89        9.25      8.42 o
   7   3   8       59.24       54.59     23.32 o
   8   3   8        1.14       18.03     19.15 o
   0   4   8    28915.43    28208.97    616.01 o
   1   4   8     8234.14     8132.62    137.62 o
   2   4   8       78.89      101.39     21.42 o
   3   4   8     2510.55     2586.00    131.11 o
   4   4   8     4273.72     4344.43    194.91 o
   5   4   8      858.91      864.70     96.48 o
   6   4   8     1228.88     1230.46     85.15 o
   7   4   8      287.86      300.56     45.11 o
   8   4   8        9.04        6.01     14.39 o
   1   5   8     3023.97     3069.59     69.99 o
   2   5   8     1586.90     1359.30     85.38 o
   3   5   8      611.09      648.97     67.38 o
   4   5   8       30.65       16.94     30.91 o
   5   5   8     1116.99     1040.31    108.25 o
   6   5   8      211.08      161.97     47.87 o
   7   5   8        5.43        2.72     12.91 o
   8   5   8       22.13       13.02     26.84 o
   0   6   8    12023.01    11244.03    145.71 o
   1   6   8     2655.50     2715.67     62.00 o
   2   6   8     2766.92     2731.38    124.63 o
   3   6   8      327.45      355.43     52.90 o
   4   6   8     2866.12     2892.79    165.71 o
   5   6   8       60.33       49.22     22.03 o
   6   6   8      707.06      608.60     93.36 o
   7   6   8       57.19       89.63     41.35 o
   1   7   8      390.29      352.62     24.17 o
   2   7   8      801.80      803.31     54.22 o
   3   7   8      113.75      122.44     33.12 o
   4   7   8      389.75      447.09     67.24 o
   5   7   8      197.55      199.82     47.90 o
   6   7   8      356.90      386.79     72.75 o
   7   7   8      191.03      219.03     61.15 o
   0   8   8     4752.88     5001.80    118.53 o
   1   8   8      641.44      662.32     36.04 o
   2   8   8       13.38       11.02      8.53 o
   3   8   8      435.19      428.40     60.91 o
   4   8   8      461.27      403.27     65.49 o
   5   8   8      105.78      101.48     40.48 o
   6   8   8       84.73       69.25     32.41 o
   7   8   8        0.44       19.83     18.24 o
   1   9   8      399.96      407.76     30.47 o
   2   9   8       50.78       42.37     14.97 o
   3   9   8      346.91      342.95     55.50 o
   4   9   8       33.94       23.35     15.53 o
   5   9   8      305.08      274.08     58.60 o
   6   9   8      120.51      116.48     41.36 o
   7   9   8       20.72       18.51     14.06 o
   0  10   8     5569.17     5551.06    192.29 o
   1  10   8     1066.60     1066.75     60.32 o
   2  10   8        1.16       -5.23     13.03 o
   3  10   8      420.00      448.74     69.45 o
   4  10   8       35.47       19.23     24.65 o
   5  10   8       22.18        5.04     27.55 o
   6  10   8      133.45      114.39     40.92 o
   7  10   8       77.24       90.11     43.50 o
   1  11   8      372.90      405.34     49.96 o
   2  11   8      101.51      122.09     33.34 o
   3  11   8      590.69      628.51     83.18 o
   4  11   8       77.78      120.62     41.19 o
   5  11   8      333.18      391.33     74.97 o
   6  11   8       20.34       12.37     44.20 o
   0  12   8        4.62       -8.34     13.67 o
   1  12   8      699.58      772.95     70.99 o
   2  12   8      361.61      386.28     62.59 o
   3  12   8        9.09       40.42     25.07 o
   4  12   8       17.56       36.37     23.69 o
   5  12   8       16.39       23.67     12.44 o
   6  12   8       14.89       14.51     33.44 o
   1  13   8        1.14       -8.62     16.45 o
   2  13   8     1078.08     1210.67    116.51 o
   3  13   8       56.10       78.76     33.41 o
   4  13   8      216.04      271.46     60.70 o
   5  13   8       19.72       38.11     23.53 o
   6  13   8        5.16       -0.92     26.78 o
   0  14   8      366.91      409.25     69.19 o
   1  14   8      137.74      117.85     28.13 o
   2  14   8      201.04      192.50     46.17 o
   3  14   8       41.98       33.07      8.73 o
   4  14   8      120.84      145.61     47.39 o
   5  14   8      231.23      222.58     75.44 o
   1  15   8        2.45        5.37     23.28 o
   2  15   8      658.38      714.89     96.57 o
   3  15   8       36.37       77.65     34.50 o
   4  15   8       76.98       96.10     40.11 o
   5  15   8       17.42       14.18     17.76 o
   0  16   8     1024.71     1012.32    180.93 o
   1  16   8      321.04      292.35     50.88 o
   2  16   8        3.02        2.74     26.31 o
   3  16   8      206.05      257.48     63.39 o
   4  16   8      139.25      146.59     48.13 o
   1  17   8        5.16       49.66     29.28 o
   2  17   8        2.76       -9.30     33.36 o
   3  17   8       45.46       50.43     43.46 o
   0  18   8       17.83       37.23     36.73 o
   1  18   8       77.20       72.21     52.75 o
   2  18   8        2.34      -24.45     36.54 o
   1  19   8        7.42       65.06     54.43 o
   1   1   9     3584.25     3538.03     48.72 o
   2   1   9        9.70        5.86      7.92 o
   3   1   9     3269.59     3282.54     76.02 o
   4   1   9      221.48      197.95     25.25 o
   5   1   9        0.05       17.40      8.45 o
   6   1   9       60.76       41.04     14.66 o
   7   1   9      152.86      186.47     55.73 o
   8   1   9        0.21       13.81     15.54 o
   0   2   9     8277.85     8163.89    135.01 o
   1   2   9     4171.45     4047.53     69.12 o
   2   2   9      198.18      213.91     21.93 o
   3   2   9      257.02      313.06     20.99 o
   4   2   9      400.04      362.41     26.03 o
   5   2   9        7.29        3.83      8.74 o
   6   2   9        3.38       -1.11     20.11 o
   7   2   9        2.00        1.92      9.82 o
   8   2   9        8.31       12.42     12.14 o
   1   3   9      324.60      346.18     21.70 o
   2   3   9      396.79      358.35     40.15 o
   3   3   9      350.79      341.77     40.00 o
   4   3   9      192.69      185.47     39.47 o
   5   3   9       48.36       31.49     22.36 o
   6   3   9       25.21       11.32      9.33 o
   7   3   9       14.32       -9.03     14.04 o
   8   3   9       48.83       53.57     26.07 o
   0   4   9       13.47       38.28     42.73 o
   1   4   9      776.08      813.13     43.61 o
   2   4   9      110.23       95.15     20.82 o
   3   4   9       23.09       25.39     15.55 o
   4   4   9       56.49       34.47     24.39 o
   5   4   9        8.82       -8.23      9.66 o
   6   4   9       21.20       12.63     16.34 o
   7   4   9        7.75       16.94     18.03 o
   8   4   9       29.78       14.36     17.83 o
   1   5   9     4593.26     4681.05     83.56 o
   2   5   9     7212.31     6993.34    192.88 o
   3   5   9      578.79      645.38     67.70 o
   4   5   9     1588.11     1633.93    120.05 o
   5   5   9     1225.41     1370.02    122.66 o
   6   5   9      106.38      131.23     35.08 o
   7   5   9       39.73       28.30     13.75 o
   8   5   9       22.20       35.10     24.29 o
   0   6   9      161.35      293.73     72.45 o
   1   6   9     1229.19     1243.19     47.17 o
   2   6   9       15.22        5.59     15.00 o
   3   6   9       25.69       36.23     15.50 o
   4   6   9      605.94      681.72     81.86 o
   5   6   9       17.42       23.74     18.88 o
   6   6   9       50.07       52.22     29.68 o
   7   6   9       85.55       74.84     24.91 o
   1   7   9      633.18      607.25     31.07 o
   2   7   9     3191.63     3324.97    108.35 o
   3   7   9      235.75      213.75     41.53 o
   4   7   9      109.92      112.68     33.47 o
   5   7   9        0.03        5.12      9.07 o
   6   7   9      153.55      114.87     40.75 o
   7   7   9       47.56       52.97     20.66 o
   0   8   9     1885.73     1999.46     71.25 o
   1   8   9      427.80      354.95     25.34 o
   2   8   9       55.98       68.39     17.09 o
   3   8   9      768.74      783.83     80.80 o
   4   8   9      350.07      361.31     59.70 o
   5   8   9      427.15      519.86     80.33 o
   6   8   9       17.23      -12.19     13.13 o
   7   8   9        4.98       26.14     19.59 o
   1   9   9        1.46        2.07      3.28 o
   2   9   9       49.29       48.04     17.01 o
   3   9   9      209.45      248.32     47.05 o
   4   9   9      139.51      123.45     32.54 o
   5   9   9       52.38       65.36     26.61 o
   6   9   9       78.23       52.66     27.76 o
   7   9   9      115.05       62.65     60.56 o
   0  10   9      982.80     1036.82     62.85 o
   1  10   9       28.14       68.68     14.83 o
   2  10   9      210.00      236.11     43.99 o
   3  10   9       12.26        9.55      1.34 o
   4  10   9      141.75      112.97     35.70 o
   5  10   9      256.11      304.12     63.88 o
   6  10   9       14.79       -6.27     12.68 o
   7  10   9       85.20       62.97     34.21 o
   1  11   9     1618.77     1664.49     98.22 o
   2  11   9      151.91      149.99     36.62 o
   3  11   9      568.87      644.19     84.16 o
   4  11   9       24.94       48.33     24.33 o
   5  11   9      285.59      338.70     68.48 o
   6  11   9       24.60       22.75     20.77 o
   0  12   9       88.85       90.32     22.44 o
   1  12   9       81.81      106.57     26.80 o
   2  12   9       17.89       18.24     14.47 o
   3  12   9      767.78      827.45     99.66 o
   4  12   9      120.39      190.74     49.58 o
   5  12   9       70.75       65.57     32.22 o
   6  12   9       38.38       57.16     26.97 o
   1  13   9      522.61      466.15     56.95 o
   2  13   9       26.75       21.39     15.97 o
   3  13   9       98.62      107.00     36.46 o
   4  13   9       62.32       35.86     23.07 o
   5  13   9      306.98      405.70     79.68 o
   6  13   9       27.83        8.02      9.14 o
   0  14   9      767.58      660.55     85.19 o
   1  14   9     1028.12     1031.65     88.99 o
   2  14   9       11.09        3.85     12.87 o
   3  14   9      132.08      167.35     45.78 o
   4  14   9      385.28      456.50     82.22 o
   5  14   9       13.31       27.02     20.63 o
   1  15   9        4.77        5.57     27.62 o
   2  15   9      613.48      677.86     94.08 o
   3  15   9       72.25       37.48     23.07 o
   4  15   9        4.44       19.15     10.83 o
   5  15   9        4.47       12.74     22.80 o
   0  16   9      177.65      162.85     76.21 o
   1  16   9      105.76      153.13     49.64 o
   2  16   9      119.82      188.22     73.97 o
   3  16   9      415.72      437.46    122.95 o
   4  16   9        0.33       -9.54     10.23 o
   1  17   9      363.25      337.79     76.34 o
   2  17   9       53.20       20.60     10.25 o
   3  17   9      190.49      172.33     71.73 o
   0  18   9        0.28      -12.08     31.18 o
   1  18   9       16.87       22.49     21.63 o
   2  18   9        5.73      -53.06     56.77 o
   0   0  10      366.85      361.70     25.52 o
   1   0  10     6569.13     6845.96     98.85 o
   2   0  10      569.42      557.28     33.48 o
   3   0  10     1794.69     1608.82    112.53 o
   4   0  10        0.77       -1.17     39.12 o
   5   0  10     1487.30     1569.64    119.43 o
   6   0  10      102.56      151.07     42.36 o
   7   0  10      231.25      328.44    101.37 o
   8   0  10        0.73      -13.75      9.17 o
   1   1  10     4619.65     4392.74     53.46 o
   2   1  10       97.63       78.77      9.23 o
   3   1  10     4217.62     4352.67     92.65 o
   4   1  10      190.60      202.67     27.60 o
   5   1  10     1379.46     1421.84     80.31 o
   6   1  10      281.01      309.29     41.36 o
   7   1  10        8.93        4.80     11.24 o
   8   1  10        9.89        2.83     15.59 o
   0   2  10     2215.80     2014.16     70.23 o
   1   2  10    26756.75    26307.95    185.05 o
   2   2  10        0.15       -2.77      2.44 o
   3   2  10      973.24      893.20     37.77 o
   4   2  10      771.22      832.44     43.53 o
   5   2  10      345.58      315.78     38.08 o
   6   2  10        6.25       10.12     13.86 o
   7   2  10        0.05        5.23     10.65 o
   8   2  10       26.78       30.25     18.82 o
   1   3  10      254.70      235.85     17.95 o
   2   3  10     3631.12     3441.54    122.86 o
   3   3  10       78.18       79.45     15.47 o
   4   3  10       72.18       73.41     17.88 o
   5   3  10      436.39      386.42     46.11 o
   6   3  10       25.89       12.20     12.39 o
   7   3  10      222.43      241.52     39.66 o
   8   3  10        2.60        9.34      7.70 o
   0   4  10     3093.66     2941.41    169.26 o
   1   4  10      123.70      123.48     12.51 o
   2   4  10      232.15      292.05     28.07 o
   3   4  10     6631.38     6696.76    228.43 o
   4   4  10       10.18        0.53      5.19 o
   5   4  10        0.25        8.16     11.68 o
   6   4  10        0.69       -3.18     11.95 o
   7   4  10      231.68      308.44     46.35 o
   8   4  10        9.37      -11.52     16.17 o
   1   5  10     1068.02     1112.40     51.00 o
   2   5  10     1509.93     1624.60     91.82 o
   3   5  10      881.80      942.50     81.51 o
   4   5  10        4.84       35.11     21.65 o
   5   5  10      493.49      542.51     79.22 o
   6   5  10        1.88        6.11      8.09 o
   7   5  10        9.49       16.16     14.51 o
   0   6  10     1694.61     1588.74    171.92 o
   1   6  10     2624.28     2500.45     64.39 o
   2   6  10      145.42      131.49     25.63 o
   3   6  10        5.68        4.14      4.83 o
   4   6  10        0.61       12.14     13.41 o
   5   6  10      109.85       97.22     32.86 o
   6   6  10       11.39       -3.50      6.40 o
   7   6  10        3.61        6.80     13.86 o
   1   7  10     1512.79     1314.44     51.25 o
   2   7  10     2262.34     2461.25     92.11 o
   3   7  10     1332.47     1343.50    104.28 o
   4   7  10      432.46      421.56     65.20 o
   5   7  10      430.33      405.12     69.43 o
   6   7  10      284.05      307.63     66.77 o
   7   7  10        8.99       10.84     19.05 o
   0   8  10     1159.53     1111.83     66.46 o
   1   8  10       77.29      102.71     14.03 o
   2   8  10     1154.40     1190.06     67.95 o
   3   8  10     1046.06     1015.23     93.96 o
   4   8  10      265.01      262.03     50.92 o
   5   8  10      198.05      228.77     56.42 o
   6   8  10        0.44       -3.80     23.72 o
   7   8  10      261.95      241.18     94.79 o
   1   9  10      200.81      212.70     20.88 o
   2   9  10      365.73      357.37     38.59 o
   3   9  10      528.43      581.58     73.00 o
   4   9  10       12.05        1.70     16.88 o
   5   9  10      136.71      152.21     45.39 o
   6   9  10       20.49        8.22     19.75 o
   7   9  10       38.89       69.07     48.26 o
   0  10  10      520.52      562.13     44.78 o
   1  10  10     5601.62     5320.80    113.93 o
   2  10  10        7.50       -4.71      9.18 o
   3  10  10      965.98     1109.58    105.65 o
   4  10  10      102.39      103.07     32.76 o
   5  10  10      244.28      257.68     59.74 o
   6  10  10        0.31      -17.22     15.97 o
   1  11  10      363.17      418.61     40.08 o
   2  11  10        2.28        7.24      9.83 o
   3  11  10      289.76      392.35     66.02 o
   4  11  10       77.53       56.76     27.58 o
   5  11  10       15.06       36.41     25.91 o
   6  11  10       19.24       23.40     46.08 o
   0  12  10       45.54       26.76     21.80 o
   1  12  10      513.70      554.65     59.25 o
   2  12  10      148.68      133.02     34.98 o
   3  12  10      265.29      337.33     62.44 o
   4  12  10       16.61       -9.48     16.32 o
   5  12  10       44.71       68.09     28.80 o
   6  12  10       13.30       20.24     22.14 o
   1  13  10      102.42      120.01     27.98 o
   2  13  10      307.78      267.61     56.32 o
   3  13  10        8.17       13.12      9.35 o
   4  13  10       49.66       17.97     28.33 o
   5  13  10       39.29       78.76     33.32 o
   0  14  10      342.70      380.28    105.09 o
   1  14  10       49.84       48.38     18.41 o
   2  14  10        0.74       -5.75     13.91 o
   3  14  10        2.27       28.14     24.28 o
   4  14  10        1.15        9.65     16.85 o
   5  14  10       18.58       17.57     21.34 o
   1  15  10        4.90       -1.76     22.66 o
   2  15  10       67.69       58.23     46.00 o
   3  15  10       10.85       34.16     30.47 o
   4  15  10        3.43       -8.24     38.30 o
   0  16  10      138.67      157.38     78.52 o
   1  16  10      513.18      480.17     88.14 o
   2  16  10       95.93        7.55     16.64 o
   3  16  10      118.91      161.69     75.88 o
   4  16  10        9.59       11.11     22.70 o
   1  17  10       84.34      105.19     38.52 o
   2  17  10        0.07      -35.47     52.11 o
   3  17  10      175.68      260.27     97.21 o
   0  18  10       30.14       18.99     24.39 o
   1  18  10       16.28       20.47     42.93 o
   2  18  10       22.05      -14.18     33.54 o
   1   1  11     1746.76     1633.90     35.03 o
   2   1  11     2146.48     2224.80     54.45 o
   3   1  11     3800.20     3501.89    109.76 o
   4   1  11      611.52      625.96     50.16 o
   5   1  11      372.17      334.63     39.08 o
   6   1  11       35.93       36.45     17.67 o
   7   1  11       33.19       53.67     22.76 o
   8   1  11       97.96      114.12     34.06 o
   0   2  11      117.35      152.78     19.04 o
   1   2  11     5407.79     5575.30     91.75 o
   2   2  11       21.67        9.06      3.81 o
   3   2  11     2886.61     2855.67     71.83 o
   4   2  11        4.04       22.97     19.33 o
   5   2  11      749.95      742.35     61.25 o
   6   2  11       86.71       62.96     22.87 o
   7   2  11      104.44      149.63     31.81 o
   8   2  11        4.45      -13.45     15.62 o
   1   3  11     1337.47     1262.44     55.16 o
   2   3  11     1192.19     1205.18     55.66 o
   3   3  11     1082.31      989.11     43.50 o
   4   3  11      404.56      389.68     37.74 o
   5   3  11        5.57        2.52     13.59 o
   6   3  11      106.37      101.38     22.41 o
   7   3  11       13.04       15.26     27.06 o
   8   3  11       87.13       83.24     31.65 o
   0   4  11      405.32      564.82     80.36 o
   1   4  11     1070.07     1147.28     36.81 o
   2   4  11     1224.70     1182.87     57.72 o
   3   4  11       62.52       71.22     14.21 o
   4   4  11      144.98      106.33     25.57 o
   5   4  11      635.90      622.08     66.45 o
   6   4  11       47.57       34.64     17.13 o
   7   4  11        0.42        1.61      5.07 o
   1   5  11      765.67      757.44     44.39 o
   2   5  11     1716.90     1857.93     99.08 o
   3   5  11        0.03        7.72     11.28 o
   4   5  11        0.18       14.93     16.46 o
   5   5  11      493.27      485.86     59.84 o
   6   5  11       58.33       29.05     12.17 o
   7   5  11       21.24       10.76      9.46 o
   0   6  11     4846.71     5024.34    260.29 o
   1   6  11     1191.12     1071.94     50.88 o
   2   6  11        0.81       -5.79      9.17 o
   3   6  11      518.80      586.59     66.88 o
   4   6  11       28.07       19.31     13.32 o
   5   6  11       70.40       82.32     28.97 o
   6   6  11       35.80       18.75      7.15 o
   7   6  11        7.13      -10.65     12.20 o
   1   7  11       73.70       89.21     14.29 o
   2   7  11        0.16       25.20     11.49 o
   3   7  11       13.59        6.35     35.66 o
   4   7  11      183.53      191.40     42.51 o
   5   7  11       26.98       21.89     15.10 o
   6   7  11        2.63        0.69     18.52 o
   7   7  11       19.94       27.91     20.46 o
   0   8  11      123.48      112.29     19.49 o
   1   8  11     2440.96     2513.71     75.42 o
   2   8  11      724.29      765.11     53.74 o
   3   8  11     1751.71     1728.80    121.46 o
   4   8  11       58.71       64.82     26.10 o
   5   8  11       66.33       92.25     33.43 o
   6   8  11       17.17       36.20     20.20 o
   7   8  11       42.86       62.08     24.80 o
   1   9  11        2.95        0.10      1.95 o
   2   9  11       57.56       55.92     13.17 o
   3   9  11      773.93      840.17     88.91 o
   4   9  11        6.68      -13.93     12.24 o
   5   9  11      633.80      536.54     83.64 o
   6   9  11        0.28       -5.55     21.11 o
   7   9  11        4.82       17.40     47.62 o
   0  10  11     1517.06     1564.39     90.63 o
   1  10  11       61.55       73.76     15.98 o
   2  10  11        0.00       12.21     30.10 o
   3  10  11      568.11      588.44     78.07 o
   4  10  11       18.28       21.46     13.70 o
   5  10  11       95.74       95.88     36.14 o
   6  10  11        1.55       14.30     22.09 o
   1  11  11     3446.74     3570.63    142.33 o
   2  11  11       35.14       53.45     19.45 o
   3  11  11     1690.14     1800.19    139.74 o
   4  11  11       13.96       21.28     18.33 o
   5  11  11      216.06      229.00     56.11 o
   6  11  11       14.34      -19.52     17.99 o
   0  12  11       18.44       -1.32     18.52 o
   1  12  11      495.91      491.47     55.87 o
   2  12  11      543.17      604.26     77.57 o
   3  12  11      117.66      114.05     36.97 o
   4  12  11       10.92      -12.65     21.38 o
   5  12  11       56.87       62.37     29.70 o
   6  12  11       24.39       18.50     16.81 o
   1  13  11      225.52      233.44     40.40 o
   2  13  11        1.32      -10.80      7.33 o
   3  13  11       23.42       34.87     26.80 o
   4  13  11       28.26       16.59     13.76 o
   5  13  11      141.46      154.96     47.85 o
   0  14  11      414.96      429.72    111.26 o
   1  14  11       25.34       36.52     32.62 o
   2  14  11        8.57       13.03     38.65 o
   3  14  11     1251.95     1281.42    206.21 o
   4  14  11       11.59      -27.65     38.60 o
   5  14  11        9.05       24.66     34.33 o
   1  15  11       15.60       10.72     32.75 o
   2  15  11        3.56       -6.73     26.96 o
   3  15  11       83.13       85.36     59.54 o
   4  15  11        0.01       27.97     34.05 o
   0  16  11      251.86      318.33    103.19 o
   1  16  11      331.39      323.42     71.50 o
   2  16  11       69.25       43.44     20.14 o
   3  16  11      454.88      584.37    143.72 o
   4  16  11       57.16       62.17     51.23 o
   1  17  11      755.03      730.32    113.44 o
   2  17  11       67.90       53.83     24.44 o
   3  17  11      272.64      302.46    108.05 o
   0  18  11      248.66      317.87    112.68 o
   1  18  11        1.21       38.08     45.61 o
   2  18  11        6.97      -13.60     30.99 o
   0   0  12    16093.61    16334.47    199.38 o
   1   0  12     9581.78    10323.11    131.83 o
   2   0  12       25.60       67.09     16.54 o
   3   0  12      189.85      164.72     43.46 o
   4   0  12     1201.99     1135.76     95.01 o
   5   0  12      549.92      521.02     69.82 o
   6   0  12      730.06      830.77    100.62 o
   7   0  12      383.70      385.31     72.74 o
   8   0  12        0.43        5.99     12.47 o
   1   1  12    22370.69    22807.10    133.66 o
   2   1  12     2328.23     2239.17     61.05 o
   3   1  12      830.43      797.47     53.04 o
   4   1  12       23.69       17.54      7.92 o
   5   1  12      445.27      458.30     44.71 o
   6   1  12       37.72       33.13     19.41 o
   7   1  12       65.44      125.02     31.11 o
   8   1  12        0.15       -1.34      6.62 o
   0   2  12     5601.31     5635.77    162.38 o
   1   2  12      243.29      228.56     17.72 o
   2   2  12     3799.43     3800.27     85.87 o
   3   2  12     4601.50     4823.58     92.04 o
   4   2  12     1127.99     1131.06     51.87 o
   5   2  12       81.59       82.34     23.34 o
   6   2  12      844.84      925.21     75.84 o
   7   2  12        0.22        1.62     10.90 o
   8   2  12        0.02        9.50     19.74 o
   1   3  12      265.91      202.74     22.47 o
   2   3  12     2190.84     2234.51     83.02 o
   3   3  12     4678.79     4610.23     98.92 o
   4   3  12     1489.07     1524.11     70.36 o
   5   3  12       44.69       27.84     10.64 o
   6   3  12       43.82       38.37     16.11 o
   7   3  12      496.71      533.69     62.29 o
   0   4  12     8450.65     8662.55    310.47 o
   1   4  12     3832.43     3684.91     64.91 o
   2   4  12       82.71       69.14     13.20 o
   3   4  12      711.20      714.88     54.78 o
   4   4  12     1103.15     1033.53     63.80 o
   5   4  12      101.02       97.54     28.84 o
   6   4  12      255.45      273.15     40.37 o
   7   4  12       38.15       25.57     16.16 o
   1   5  12     7078.69     6863.52    126.73 o
   2   5  12     1784.70     1862.19     73.75 o
   3   5  12       43.59       35.05     10.62 o
   4   5  12       16.67        9.04      7.57 o
   5   5  12      185.94      184.18     36.87 o
   6   5  12       26.32        2.34     21.80 o
   7   5  12       13.93        1.06     10.83 o
   0   6  12      244.34      163.47     45.12 o
   1   6  12      492.31      484.74     19.72 o
   2   6  12      564.10      529.71     53.80 o
   3   6  12     1346.80     1293.07     99.25 o
   4   6  12      462.63      429.81     65.13 o
   5   6  12       35.97       41.04     18.82 o
   6   6  12      366.59      330.40     54.72 o
   7   6  12        0.48      -12.25     15.62 o
   1   7  12     7154.88     7099.34    108.99 o
   2   7  12      255.62      212.93     26.39 o
   3   7  12      306.45      280.36     48.08 o
   4   7  12      110.03      151.31     38.90 o
   5   7  12      410.68      406.46     71.38 o
   6   7  12       69.46       57.19     20.81 o
   7   7  12        3.68       12.33     18.34 o
   0   8  12     3984.03     3711.88     96.02 o
   1   8  12     2505.56     2553.14     71.83 o
   2   8  12       42.48       59.61     15.50 o
   3   8  12      157.52      176.55     42.35 o
   4   8  12      242.47      207.71     44.77 o
   5   8  12       69.63       49.60     36.41 o
   6   8  12       49.74       67.62     29.30 o
   7   8  12       95.08       98.50     33.39 o
   1   9  12      526.53      648.10     39.53 o
   2   9  12       23.66        1.74      5.65 o
   3   9  12      271.49      310.16     54.75 o
   4   9  12       21.86       29.80     17.73 o
   5   9  12      147.66      173.70     47.33 o
   6   9  12       46.15       26.53     15.92 o
   7   9  12        1.20      -13.14     25.33 o
   0  10  12        3.76        2.92      7.04 o
   1  10  12      383.78      434.51     29.53 o
   2  10  12      318.99      344.57     52.53 o
   3  10  12      820.47      895.71     95.61 o
   4  10  12        6.02       -6.93     16.65 o
   5  10  12       34.28        9.89      9.18 o
   6  10  12       75.60       49.60     25.35 o
   1  11  12      125.08      135.28     31.62 o
   2  11  12      171.37      206.73     45.16 o
   3  11  12      175.93      225.69     49.72 o
   4  11  12       58.62       78.33     31.09 o
   5  11  12       33.55       44.74     27.13 o
   6  11  12        8.30       26.26     24.56 o
   0  12  12       12.60       27.34      9.06 o
   1  12  12      177.20      193.67     33.39 o
   2  12  12       19.87       12.54      9.50 o
   3  12  12        6.76       17.04     16.90 o
   4  12  12        4.56       -1.26     19.38 o
   5  12  12       94.27      112.66     40.61 o
   6  12  12        4.92       -5.89     24.02 o
   1  13  12      912.34      838.63     76.65 o
   2  13  12      363.75      372.43     63.49 o
   3  13  12      260.98      259.68     56.72 o
   4  13  12      181.48      217.16     90.82 o
   5  13  12       41.80       34.56     51.94 o
   0  14  12        4.47       22.27     36.52 o
   1  14  12       57.17       42.90     30.38 o
   2  14  12        7.39       19.79     28.09 o
   3  14  12       44.64      112.37     70.35 o
   4  14  12        0.63        9.19     10.99 o
   5  14  12        0.10        4.93     21.71 o
   1  15  12        4.21       -7.35     11.79 o
   2  15  12        0.86      -21.58     29.48 o
   3  15  12       28.15       34.25     38.35 o
   4  15  12       16.56       13.18     16.44 o
   0  16  12      537.38      683.00    149.40 o
   1  16  12      220.90      204.52     75.01 o
   2  16  12       34.46      -15.37     33.06 o
   3  16  12       90.77      176.57     78.91 o
   1  17  12       43.42       89.65     40.23 o
   2  17  12        7.08       -9.52      7.66 o
   3  17  12       78.31       73.99     57.16 o
   0  18  12       77.32       74.88     55.78 o
   1  18  12       22.53      111.88     76.28 o
   1   1  13      884.95      975.90     31.61 o
   2   1  13     3720.21     3958.47     84.08 o
   3   1  13      746.26      714.39     50.88 o
   4   1  13      789.24      746.28     55.63 o
   5   1  13       12.54       25.16     18.42 o
   6   1  13       97.54       51.31     19.07 o
   7   1  13       68.47       57.14     19.70 o
   0   2  13     6668.38     6320.08    123.53 o
   1   2  13     7534.22     7730.25     90.10 o
   2   2  13      265.16      261.87     22.95 o
   3   2  13      888.91      955.29     42.67 o
   4   2  13     1213.47     1261.07     74.82 o
   5   2  13      391.17      488.96     63.03 o
   6   2  13       24.82       11.71     12.76 o
   7   2  13       55.46       49.07     20.60 o
   1   3  13       49.23       50.12      9.20 o
   2   3  13     3403.06     3445.35    113.17 o
   3   3  13     1066.47     1171.62     51.18 o
   4   3  13     1046.94      956.15     56.30 o
   5   3  13       79.04       52.77     19.38 o
   6   3  13      113.35      116.55     27.50 o
   7   3  13       11.56       36.41     23.17 o
   0   4  13     2569.44     2379.11    167.14 o
   1   4  13      553.53      496.62     33.33 o
   2   4  13       61.54       48.81     10.25 o
   3   4  13       70.06       54.80     17.33 o
   4   4  13      496.45      444.07     38.08 o
   5   4  13      858.19      915.95     81.53 o
   6   4  13       72.05       52.66     13.52 o
   7   4  13       30.70       15.41     15.32 o
   1   5  13     2122.59     1848.18    159.77 o
   2   5  13     6969.27     6852.42    140.63 o
   3   5  13     1000.40     1095.39     68.53 o
   4   5  13     1251.73     1097.76    123.97 o
   5   5  13        3.53        3.43      9.85 o
   6   5  13        1.51       -8.71     11.92 o
   7   5  13       48.69       67.59     14.10 o
   0   6  13      182.53      177.04     51.96 o
   1   6  13      127.61      127.00     27.61 o
   2   6  13       22.64       14.95      5.92 o
   3   6  13      665.98      660.18     53.33 o
   4   6  13       63.94       55.54     15.00 o
   5   6  13       69.14      100.44     28.75 o
   6   6  13        1.55        2.08     14.87 o
   7   6  13       18.47       27.39     18.14 o
   1   7  13       30.91       34.11     27.14 o
   2   7  13      810.06      869.65     52.50 o
   3   7  13      611.26      635.55     70.93 o
   4   7  13      822.34      841.94     92.51 o
   5   7  13        5.70        1.49      5.47 o
   6   7  13        9.18       -4.36      8.57 o
   7   7  13       75.76       47.34     13.74 o
   0   8  13     2164.94     2095.62    194.76 o
   1   8  13      854.46      733.85     34.61 o
   2   8  13      100.80       98.18     17.34 o
   3   8  13     1083.20     1048.58     95.45 o
   4   8  13      813.34      837.37     95.41 o
   5   8  13        4.20       13.41     13.67 o
   6   8  13        5.41       10.77      9.30 o
   7   8  13       57.73       68.15     29.82 o
   1   9  13     1323.68     1343.82     53.31 o
   2   9  13      985.65     1105.68     89.49 o
   3   9  13      205.44      236.23     46.91 o
   4   9  13       54.63       57.03     26.63 o
   5   9  13        1.18       -3.42      7.45 o
   6   9  13        0.41       -8.17     44.02 o
   0  10  13      130.07      142.84     48.13 o
   1  10  13      381.56      305.22     48.17 o
   2  10  13      157.24      173.68     38.11 o
   3  10  13      507.81      585.13     76.23 o
   4  10  13        7.33        5.56     14.68 o
   5  10  13       39.20       81.42     35.97 o
   6  10  13       22.47       -0.21     15.86 o
   1  11  13      689.98      603.99     56.46 o
   2  11  13      208.99      243.46     44.52 o
   3  11  13       22.28       16.97      5.97 o
   4  11  13      172.76      173.77     47.47 o
   5  11  13      219.42      276.17     63.34 o
   6  11  13        8.40       -1.57     17.15 o
   0  12  13      107.60      102.19     54.22 o
   1  12  13       21.03       20.74     18.90 o
   2  12  13       18.37       12.00      8.39 o
   3  12  13        4.99       14.74      7.62 o
   4  12  13      134.65      141.35     41.82 o
   5  12  13      367.76      436.80    129.87 o
   1  13  13      820.43      817.85    108.75 o
   2  13  13      157.16      222.52     83.01 o
   3  13  13       40.08       47.35     42.04 o
   4  13  13        0.09       -9.26     26.30 o
   5  13  13       89.96       95.91     58.17 o
   0  14  13      105.04      155.21     66.58 o
   1  14  13     1215.00     1091.09    124.67 o
   2  14  13       21.28      -10.18     24.27 o
   3  14  13      308.53      350.89    104.19 o
   4  14  13      204.19      238.69     90.88 o
   5  14  13       71.17       82.27     62.50 o
   1  15  13      229.25      211.60     57.79 o
   2  15  13       94.56       92.89     47.19 o
   3  15  13       20.19      103.64     60.50 o
   4  15  13      129.68      173.50     80.11 o
   0  16  13        0.33       23.17     33.91 o
   1  16  13        5.47       26.56     25.43 o
   2  16  13       68.44       34.80     37.94 o
   3  16  13      112.74      164.83     74.87 o
   1  17  13      338.36      452.25     89.99 o
   2  17  13      591.25      555.37    142.78 o
   0  18  13       19.64       37.62     46.30 o
   1  18  13       56.26       76.42     52.76 o
   0   0  14      811.79      913.14     49.58 o
   1   0  14     2641.83     2715.95     71.90 o
   2   0  14     1539.62     1485.66     64.70 o
   3   0  14     4885.69     4836.09    192.34 o
   4   0  14      160.46      102.58     42.77 o
   5   0  14      703.96      718.55     86.30 o
   6   0  14      475.64      577.17     84.14 o
   7   0  14        4.49        4.74     18.00 o
   1   1  14      910.83      912.12     29.01 o
   2   1  14     1380.63     1349.69     51.15 o
   3   1  14      341.72      407.00     33.43 o
   4   1  14       82.00       59.85     16.64 o
   5   1  14      772.14      808.12     65.25 o
   6   1  14      250.17      256.46     37.84 o
   7   1  14       42.33       43.21     16.62 o
   0   2  14     1384.05     1670.60     57.00 o
   1   2  14       10.41       18.74      4.85 o
   2   2  14        0.27        1.70     21.91 o
   3   2  14      271.59      226.23     24.61 o
   4   2  14      285.86      314.84     38.45 o
   5   2  14     1684.75     1970.59    104.31 o
   6   2  14      301.45      290.23     39.90 o
   7   2  14      365.10      470.43     67.86 o
   1   3  14       67.30       86.32     11.97 o
   2   3  14      739.65      740.06     45.54 o
   3   3  14      320.76      360.77     33.86 o
   4   3  14       20.14       25.69     12.81 o
   5   3  14      146.19      137.26     25.59 o
   6   3  14      216.89      184.58     30.20 o
   7   3  14       67.35       56.65     19.38 o
   0   4  14     4212.09     3856.00    218.20 o
   1   4  14     2091.02     2023.51     52.53 o
   2   4  14      652.55      635.60     53.48 o
   3   4  14     2879.20     2788.71    104.11 o
   4   4  14     2763.09     2976.35    130.51 o
   5   4  14      762.63      787.08     64.93 o
   6   4  14        0.08       -0.63     12.76 o
   7   4  14       72.03       54.83     17.52 o
   1   5  14     1378.48      937.46    161.74 o
   2   5  14      674.08      677.64     43.70 o
   3   5  14     1030.94     1165.17     70.81 o
   4   5  14      215.87      195.72     33.08 o
   5   5  14       27.19       35.86     10.96 o
   6   5  14      177.83      138.85     28.71 o
   7   5  14        7.79       -0.83      5.41 o
   0   6  14     4932.68     4869.91    271.25 o
   1   6  14      398.83      444.14     59.83 o
   2   6  14      519.48      525.23     38.48 o
   3   6  14      279.44      250.24     31.96 o
   4   6  14      105.90       78.06     18.37 o
   5   6  14      637.09      729.28     73.50 o
   6   6  14      166.34      170.45     38.85 o
   7   6  14      120.53      123.43     28.97 o
   1   7  14      258.44      158.94     35.82 o
   2   7  14     4677.57     5112.56     99.36 o
   3   7  14       94.35       95.47     18.43 o
   4   7  14       55.90       57.82     19.80 o
   5   7  14      434.27      486.61     60.69 o
   6   7  14      221.38      216.01     43.50 o
   7   7  14       18.07       16.67     14.45 o
   0   8  14     1046.38     1109.25    149.36 o
   1   8  14      979.21      739.75    110.59 o
   2   8  14     1002.92     1068.54     57.36 o
   3   8  14     1404.73     1483.12    112.58 o
   4   8  14        8.70       41.73     26.97 o
   5   8  14      635.78      624.21     69.94 o
   6   8  14        5.36       22.02     16.30 o
   7   8  14        0.71      -11.02     15.38 o
   1   9  14      914.42      803.06     52.45 o
   2   9  14     1431.28     1170.16    144.23 o
   3   9  14      593.82      671.55     79.29 o
   4   9  14      483.51      545.26     78.77 o
   5   9  14        0.05       -2.06     11.76 o
   6   9  14      112.51       80.60     31.00 o
   0  10  14       34.53       47.80     40.46 o
   1  10  14      157.94      131.33     24.54 o
   2  10  14       53.95       66.79     21.19 o
   3  10  14        9.39        6.74     14.87 o
   4  10  14       24.03       56.78     29.14 o
   5  10  14      165.46      200.29     53.65 o
   6  10  14       48.64       88.05     38.42 o
   1  11  14       18.55       23.79      3.01 o
   2  11  14      412.82      335.22     51.51 o
   3  11  14      231.61      240.67     48.82 o
   4  11  14        1.03       -3.47     10.51 o
   5  11  14       37.59       42.33     40.51 o
   6  11  14       21.95       39.23     33.59 o
   0  12  14        0.01       13.02     13.75 o
   1  12  14      454.01      483.86     77.76 o
   2  12  14       48.10       87.42     52.11 o
   3  12  14       49.87       47.65     36.75 o
   4  12  14       35.10       64.31     46.68 o
   5  12  14       46.75       38.06     30.50 o
   1  13  14      621.81      622.01     93.38 o
   2  13  14      733.53      790.79    151.11 o
   3  13  14      256.73      208.82     81.78 o
   4  13  14        2.66        2.34     36.47 o
   5  13  14       16.37       49.89     47.71 o
   0  14  14      673.92      715.89    147.63 o
   1  14  14        5.59       21.60     35.21 o
   2  14  14       76.72       95.64     58.69 o
   3  14  14        2.95       -2.12     17.66 o
   4  14  14        0.30       10.08     39.21 o
   1  15  14        0.26        1.65     35.19 o
   2  15  14       14.48       -7.66     24.90 o
   3  15  14       37.36       34.53     25.08 o
   4  15  14        5.00       12.24     13.11 o
   0  16  14      449.72      564.77    139.60 o
   1  16  14        5.83       -7.99     34.14 o
   2  16  14       52.96       29.28     23.38 o
   3  16  14        8.15       12.09     28.88 o
   1  17  14        6.07        1.87     26.71 o
   2  17  14       62.56       59.19     46.01 o
   1   1  15     2196.64     2285.15     47.51 o
   2   1  15     1439.81     1521.82     50.52 o
   3   1  15     4132.70     4266.56    111.45 o
   4   1  15      355.49      240.17     78.19 o
   5   1  15       10.27       33.01     14.11 o
   6   1  15       12.46       10.65     14.37 o
   7   1  15      138.97      168.65     35.78 o
   0   2  15     5201.07     5435.26    118.25 o
   1   2  15      447.63      443.00     23.52 o
   2   2  15      136.62      129.50     28.06 o
   3   2  15      142.92      136.21     17.52 o
   4   2  15       98.87       82.51     18.12 o
   5   2  15      221.27      177.40     40.97 o
   6   2  15       67.67       50.85     20.88 o
   7   2  15        2.29        4.96     17.46 o
   1   3  15      217.08      198.63     18.51 o
   2   3  15      210.44      254.66     28.47 o
   3   3  15      359.28      412.88     36.82 o
   4   3  15       54.32       61.71     20.54 o
   5   3  15      318.15      372.43     45.74 o
   6   3  15       29.23       26.79     15.09 o
   7   3  15       47.80       25.87      5.13 o
   0   4  15        0.04       11.75     22.13 o
   1   4  15      245.73      208.70     17.79 o
   2   4  15        2.44        2.89      7.40 o
   3   4  15      128.12      104.94     18.40 o
   4   4  15      426.00      335.87     49.82 o
   5   4  15        3.60       11.49     10.43 o
   6   4  15       54.82       28.52     16.97 o
   7   4  15       12.73        4.49      8.77 o
   1   5  15      304.13      341.17     52.91 o
   2   5  15      128.52      124.89     17.27 o
   3   5  15     1226.99     1312.77     74.69 o
   4   5  15       76.88       99.85     17.92 o
   5   5  15        1.08        0.04     11.82 o
   6   5  15      269.08      318.43     45.34 o
   7   5  15        9.72       12.03      7.61 o
   0   6  15      940.53      921.94    122.84 o
   1   6  15     1991.25     1992.61    127.27 o
   2   6  15     1770.80     1733.61     67.69 o
   3   6  15      420.11      451.12     42.86 o
   4   6  15        0.03        5.66      6.57 o
   5   6  15        1.94        2.94     10.26 o
   6   6  15      212.05      249.83     40.90 o
   7   6  15       34.83       17.42     12.67 o
   1   7  15      534.57      521.06     67.20 o
   2   7  15      249.59      255.05     21.97 o
   3   7  15      342.85      355.95     39.34 o
   4   7  15       68.65       78.38     19.84 o
   5   7  15       27.87       44.50     18.07 o
   6   7  15       22.92       31.10     12.73 o
   7   7  15      229.49      183.34     43.81 o
   0   8  15    12422.29    12266.05    481.20 o
   1   8  15      644.15      724.60     85.01 o
   2   8  15        2.21       -3.91      6.08 o
   3   8  15       88.15       92.22     20.33 o
   4   8  15     3438.94     3559.73    146.36 o
   5   8  15      115.70      113.32     30.06 o
   6   8  15      166.36      163.89     51.03 o
   1   9  15      892.49      621.33    136.18 o
   2   9  15      101.83      107.34     29.65 o
   3   9  15     1834.52     1645.61    266.66 o
   4   9  15       34.23       57.04     29.04 o
   5   9  15      164.06      208.82     51.52 o
   6   9  15        3.65        9.70     13.95 o
   0  10  15     2069.49     1826.09    201.54 o
   1  10  15     2029.48     1875.10    147.28 o
   2  10  15      808.13      708.66     74.90 o
   3  10  15      244.06      203.00     44.12 o
   4  10  15      494.59      524.80     78.63 o
   5  10  15      348.05      386.14     73.38 o
   6  10  15      384.32      482.85    130.39 o
   1  11  15       39.27       36.18     21.22 o
   2  11  15      110.85      162.76     66.55 o
   3  11  15        5.83       -1.27     26.13 o
   4  11  15       13.69       21.44     30.42 o
   5  11  15       15.20      -26.25     35.29 o
   6  11  15        1.31      -45.80     40.81 o
   0  12  15      550.03      495.52    111.74 o
   1  12  15      249.28      254.11     64.81 o
   2  12  15       21.25       24.92     28.30 o
   3  12  15      234.77      301.69     96.35 o
   4  12  15        1.03       -8.84     13.68 o
   5  12  15       24.35       83.80     52.69 o
   1  13  15       19.58       25.25     17.75 o
   2  13  15      346.09      299.10     95.20 o
   3  13  15       48.34       23.07     12.31 o
   4  13  15       35.14       69.84     50.39 o
   5  13  15       30.80       47.97     34.38 o
   0  14  15     1344.77     1374.83    204.70 o
   1  14  15      294.87      296.63     65.17 o
   2  14  15        1.10       -1.51     17.46 o
   3  14  15        5.97      -24.19     37.49 o
   4  14  15      254.70      310.77    110.67 o
   1  15  15        0.58      -13.55     36.30 o
   2  15  15        5.62       -7.74     36.37 o
   3  15  15        0.75       -2.49     10.01 o
   4  15  15       52.01       46.08     41.16 o
   0  16  15      201.48      336.92    116.71 o
   1  16  15      101.72      100.06     52.40 o
   2  16  15        3.41      -44.28     32.80 o
   3  16  15       90.88       86.97     54.31 o
   1  17  15        8.30       12.88     47.73 o
   0   0  16        3.96        7.33      3.70 o
   1   0  16     3416.93     3494.48    102.71 o
   2   0  16     2414.94     2544.00    105.65 o
   3   0  16      663.10      609.41     67.89 o
   4   0  16       99.34       77.63     69.93 o
   5   0  16     2430.13     2391.33    166.92 o
   6   0  16      444.82      470.21     78.32 o
   7   0  16       18.16       10.07     38.00 o
   1   1  16      585.36      577.56     25.47 o
   2   1  16     2507.33     2505.12     72.77 o
   3   1  16      754.43      827.78     48.78 o
   4   1  16       72.81       73.88     20.99 o
   5   1  16      288.57      272.15     36.53 o
   6   1  16       71.89       58.18     21.43 o
   7   1  16       17.74       16.08     23.42 o
   0   2  16    15783.93    16049.35    196.75 o
   1   2  16     1319.79     1400.25     80.20 o
   2   2  16      134.38      100.29     23.10 o
   3   2  16       17.04       37.49     18.36 o
   4   2  16       51.23       40.41     15.69 o
   5   2  16       40.55       43.16     18.54 o
   6   2  16        0.85      -17.72     15.87 o
   7   2  16       70.58       52.77     18.41 o
   1   3  16      182.14      150.84     16.45 o
   2   3  16        4.38        7.64     13.23 o
   3   3  16      151.45      125.65     31.54 o
   4   3  16       84.53       77.19     18.25 o
   5   3  16      449.37      483.70     54.34 o
   6   3  16        2.92       -1.47     12.11 o
   7   3  16        9.43        1.84     14.59 o
   0   4  16      850.11      924.85    110.55 o
   1   4  16      213.38      146.41     20.85 o
   2   4  16     2290.12     2401.88    106.98 o
   3   4  16      990.52     1009.74     64.91 o
   4   4  16      406.56      365.71     50.62 o
   5   4  16       64.92       44.59     18.39 o
   6   4  16      139.84      172.62     33.01 o
   7   4  16       34.60       20.79     12.19 o
   1   5  16      136.06      145.66     33.43 o
   2   5  16      591.19      643.53     40.94 o
   3   5  16        1.03        0.57      8.88 o
   4   5  16       98.50       57.22     22.85 o
   5   5  16       42.41       15.10     13.13 o
   6   5  16        6.18       22.32     17.30 o
   7   5  16       40.85       26.89     14.38 o
   0   6  16     4411.96     4246.95    264.37 o
   1   6  16      232.13      227.52     45.51 o
   2   6  16        0.25        5.67      5.42 o
   3   6  16        9.44        0.75      8.15 o
   4   6  16      125.23       66.46     31.97 o
   5   6  16       12.79       10.76     11.92 o
   6   6  16        4.02       -9.56      9.43 o
   7   6  16       59.98       33.05     11.91 o
   1   7  16        6.13       22.43     29.25 o
   2   7  16     4974.85     5122.16    136.68 o
   3   7  16      111.87       94.16     20.37 o
   4   7  16       18.47       16.76      8.47 o
   5   7  16      173.44      158.87     34.37 o
   6   7  16      444.62      529.45     89.84 o
   0   8  16      496.54      576.68    117.65 o
   1   8  16     1949.74     1873.87    135.87 o
   2   8  16     1189.35     1069.53    141.36 o
   3   8  16     1094.52     1215.53    101.13 o
   4   8  16       11.82       51.04     44.54 o
   5   8  16      893.72      930.16    110.38 o
   6   8  16      199.25      279.92     67.33 o
   1   9  16      531.06      451.20     72.19 o
   2   9  16     2924.48     2445.55    219.23 o
   3   9  16     1660.70     1387.51    222.64 o
   4   9  16      608.48      697.32     89.03 o
   5   9  16      185.43      236.56     55.89 o
   6   9  16      424.54      530.82    142.75 o
   0  10  16     2873.82     2956.51    261.58 o
   1  10  16     1486.89     1481.90    133.46 o
   2  10  16      201.98      216.68     76.35 o
   3  10  16      131.07      112.55     52.91 o
   4  10  16       24.02       29.39     33.99 o
   5  10  16      111.19      149.06     76.36 o
   6  10  16       15.90       39.86     50.62 o
   1  11  16      552.15      477.80     77.81 o
   2  11  16      765.07      773.75    142.91 o
   3  11  16      119.72      102.64     52.22 o
   4  11  16       14.39       61.40     47.76 o
   5  11  16        0.06      -13.16     39.54 o
   0  12  16        0.44       26.00     18.33 o
   1  12  16      258.00      286.46     62.77 o
   2  12  16      121.63      101.77     57.85 o
   3  12  16        7.32       -5.29      3.60 o
   4  12  16       66.00       96.67     54.60 o
   5  12  16        1.42       -1.57     16.09 o
   1  13  16      176.58      188.27     62.03 o
   2  13  16       84.14       88.37     51.26 o
   3  13  16        5.70        7.23     18.92 o
   4  13  16      141.17      202.37     90.53 o
   0  14  16        1.62       58.01     49.10 o
   1  14  16      243.60      237.62     60.34 o
   2  14  16        1.70      -39.90     47.13 o
   3  14  16       21.29       26.65     34.38 o
   4  14  16        0.01       -1.84     31.08 o
   1  15  16       25.32        5.14     31.68 o
   2  15  16        2.99      -72.92     61.61 o
   3  15  16      141.74      137.32     71.50 o
   0  16  16        1.76       42.69     65.90 o
   1  16  16        9.58        0.24     42.84 o
   2  16  16       19.69      -12.98     36.26 o
   1  17  16        1.62        9.93     26.90 o
   1   1  17      102.13       87.08     26.57 o
   2   1  17      658.89      685.71     38.28 o
   3   1  17       69.75      102.46     20.97 o
   4   1  17      703.88      716.78     57.37 o
   5   1  17      221.67      244.84     36.87 o
   6   1  17        2.16       -5.91     12.49 o
   7   1  17        2.81       19.47     25.19 o
   0   2  17       38.22      169.08     36.22 o
   1   2  17     3546.14     3663.81     93.06 o
   2   2  17      125.12       99.38     28.43 o
   3   2  17      179.32      176.93     21.35 o
   4   2  17      265.16      292.99     37.08 o
   5   2  17        5.91       11.97     10.78 o
   6   2  17        0.38       -3.23     14.20 o
   7   2  17        1.69       -7.78      5.18 o
   1   3  17     1603.63     1372.32     57.87 o
   2   3  17     1411.69     1481.22     55.28 o
   3   3  17     1023.05     1083.63     62.07 o
   4   3  17        9.29       23.70     12.70 o
   5   3  17       13.82        1.99     12.92 o
   6   3  17       11.41       19.54     24.52 o
   7   3  17       21.11       12.12     13.39 o
   0   4  17       79.83      113.95     46.57 o
   1   4  17     1467.77      845.61    151.89 o
   2   4  17       45.47       27.27     16.63 o
   3   4  17      218.58      197.73     28.44 o
   4   4  17       46.85       25.54     13.79 o
   5   4  17      687.35      756.96     67.27 o
   6   4  17       84.42      106.51     27.64 o
   7   4  17        2.79        5.64     10.85 o
   1   5  17      347.04      336.88     52.16 o
   2   5  17       84.79      111.86     17.14 o
   3   5  17     1548.57     1526.01     69.92 o
   4   5  17      828.70      796.09     76.38 o
   5   5  17        6.41        1.50      6.38 o
   6   5  17        1.78        0.78     16.65 o
   7   5  17       28.94       -2.84     10.41 o
   0   6  17      160.16      170.13     63.87 o
   1   6  17      979.90      990.48     93.32 o
   2   6  17       27.70       29.98      9.61 o
   3   6  17       58.07       51.56     15.01 o
   4   6  17      876.71      961.15     75.06 o
   5   6  17       93.09       86.56     24.86 o
   6   6  17      262.64      277.08     49.60 o
   1   7  17        7.56       29.22     24.34 o
   2   7  17     1491.34     1320.02    176.02 o
   3   7  17      252.99      259.35     45.76 o
   4   7  17      152.93      166.75     41.19 o
   5   7  17        5.33       15.35     19.50 o
   6   7  17        3.10        8.14     13.78 o
   0   8  17     3911.42     3851.31    282.36 o
   1   8  17       45.49       58.62     28.70 o
   2   8  17       25.10       13.41      6.92 o
   3   8  17     1104.51      980.77    143.20 o
   4   8  17     1740.86     2002.65    147.69 o
   5   8  17      159.22      192.44     49.63 o
   6   8  17       66.81      137.88     73.51 o
   1   9  17     1392.48     1276.54    120.88 o
   2   9  17      169.25      114.73     52.08 o
   3   9  17      400.15      319.16     91.68 o
   4   9  17      800.18      911.54    169.79 o
   5   9  17      205.14      249.29     96.32 o
   6   9  17        7.33       11.51     27.25 o
   0  10  17       60.46       67.05     44.56 o
   1  10  17       81.52       68.15     30.59 o
   2  10  17      147.27      171.43     69.13 o
   3  10  17      743.01      640.52    136.77 o
   4  10  17      184.02      239.27     87.88 o
   5  10  17      535.77      567.99    141.81 o
   1  11  17        6.94       -2.50     19.53 o
   2  11  17     1138.74     1212.47    177.83 o
   3  11  17      108.08      131.96     63.55 o
   4  11  17        6.69        3.69     18.57 o
   5  11  17       74.86       90.17     57.23 o
   0  12  17      329.00      307.44     95.88 o
   1  12  17      113.25      189.45     50.30 o
   2  12  17      187.57      145.36     67.46 o
   3  12  17       37.88       76.75     47.86 o
   4  12  17      246.61      266.99     88.46 o
   5  12  17       93.80      149.33     74.16 o
   1  13  17       17.56       30.61     64.20 o
   2  13  17       96.70      115.56     61.19 o
   3  13  17        9.86       47.66     32.10 o
   4  13  17      184.10      215.16     93.82 o
   0  14  17      652.35      832.03    161.61 o
   1  14  17      923.30      978.83    124.29 o
   2  14  17       83.00      -21.59     54.83 o
   3  14  17       15.50       13.09     16.57 o
   4  14  17        7.99       13.91     20.42 o
   1  15  17       82.88      107.94     37.17 o
   2  15  17      111.26      114.63     52.52 o
   3  15  17       31.22       37.63     38.72 o
   0  16  17     1100.19     1430.74    226.88 o
   1  16  17      268.15      289.81     74.42 o
   2  16  17       22.47      -27.22     42.31 o
   0   0  18       69.07       84.71     18.17 o
   1   0  18      343.09      307.87     26.03 o
   2   0  18     1675.87     1764.93     94.41 o
   3   0  18      875.09      934.44    108.34 o
   4   0  18      415.59      403.49     61.69 o
   5   0  18      317.81      289.40     57.84 o
   6   0  18       44.24       50.38     26.88 o
   7   0  18      159.07      270.08     65.13 o
   1   1  18      158.61      114.81     21.31 o
   2   1  18     2163.77     2188.76     79.79 o
   3   1  18      228.81      263.11     31.00 o
   4   1  18     1160.70     1234.99     79.79 o
   5   1  18       40.07       32.31     12.73 o
   6   1  18       47.08       48.93     19.31 o
   7   1  18        2.10       -3.77      8.13 o
   0   2  18     1167.28     1137.91    108.93 o
   1   2  18     3779.28     3902.74     82.72 o
   2   2  18      322.06      295.13     23.87 o
   3   2  18      419.74      436.61     38.54 o
   4   2  18      428.66      471.15     50.88 o
   5   2  18      533.23      559.76     57.23 o
   6   2  18        3.67       -9.82     17.01 o
   7   2  18       67.29       72.09     28.04 o
   1   3  18     2763.64     2770.49    122.99 o
   2   3  18     2795.82     2879.77     78.98 o
   3   3  18     2775.70     3070.04    100.50 o
   4   3  18      534.23      509.91     42.68 o
   5   3  18        0.02        1.66     15.98 o
   6   3  18        0.22      -16.70     11.13 o
   7   3  18      138.66      126.89     29.74 o
   0   4  18     2161.42     2177.73    183.29 o
   1   4  18     1330.01      862.01     81.66 o
   2   4  18        0.98        0.22      6.22 o
   3   4  18       38.50       20.14     13.94 o
   4   4  18       26.77       14.90     22.92 o
   5   4  18     1049.13     1106.67     81.02 o
   6   4  18      303.51      308.72     45.11 o
   7   4  18       72.71       68.59     34.72 o
   1   5  18      461.44      436.15     86.82 o
   2   5  18       82.02       76.75     12.05 o
   3   5  18     1316.56     1407.85     67.48 o
   4   5  18     1640.62     1781.53    101.34 o
   5   5  18        2.74       -2.62      5.31 o
   6   5  18        0.03      -17.50     12.94 o
   0   6  18     2883.38     3076.95    235.80 o
   1   6  18     1694.00     1759.81    127.08 o
   2   6  18       27.02        9.59     11.23 o
   3   6  18       32.70       18.67     15.90 o
   4   6  18       22.46       37.16      4.79 o
   5   6  18      146.99      180.28     45.65 o
   6   6  18       35.94       33.35     25.81 o
   1   7  18       27.38       22.45     14.20 o
   2   7  18     3775.74     3074.91    508.77 o
   3   7  18        0.32        0.84     20.59 o
   4   7  18        5.45       12.50     28.12 o
   5   7  18       38.75       39.38     20.78 o
   6   7  18       56.59       48.85     78.16 o
   0   8  18     1347.75     1272.95    167.43 o
   1   8  18       22.23        1.22     23.32 o
   2   8  18      306.21      295.80     81.03 o
   3   8  18      123.88      142.68     63.80 o
   4   8  18       68.57      125.32     66.65 o
   5   8  18        8.79       15.69     27.27 o
   6   8  18        5.85       30.07     14.61 o
   1   9  18      978.60      982.41    107.90 o
   2   9  18       28.60       54.17     33.82 o
   3   9  18       98.70       69.73     43.96 o
   4   9  18      274.32      376.62    109.00 o
   5   9  18      458.57      588.56    142.27 o
   6   9  18       65.51       22.04     22.58 o
   0  10  18        0.38       30.27     33.39 o
   1  10  18      194.87      221.08     53.86 o
   2  10  18     1132.01     1043.71    165.73 o
   3  10  18       21.26        2.23     19.42 o
   4  10  18      117.15      164.53     73.98 o
   5  10  18        0.63      -24.94     26.47 o
   1  11  18      171.16      217.36     53.36 o
   2  11  18      347.83      395.62    107.00 o
   3  11  18       40.00       62.78     43.55 o
   4  11  18       15.70       48.71     34.13 o
   5  11  18       29.49        7.05     11.93 o
   0  12  18      736.64      750.61    147.39 o
   1  12  18       71.77       85.91     36.63 o
   2  12  18       30.20       62.53     44.43 o
   3  12  18        3.83        1.06     17.31 o
   4  12  18        6.06       40.11     43.49 o
   1  13  18      235.53      238.45     58.74 o
   2  13  18       11.13      -37.93     51.46 o
   3  13  18      762.61      917.71    178.56 o
   4  13  18        6.32       38.28     47.05 o
   0  14  18      649.13      780.16    164.72 o
   1  14  18       30.45       11.76      8.98 o
   2  14  18        4.12       -3.82     30.42 o
   3  14  18       13.65       11.50     22.61 o
   1  15  18      468.50      590.29    100.23 o
   2  15  18       39.63       58.69     35.29 o
   3  15  18      335.09      358.38    116.29 o
   0  16  18      119.45      165.32     82.41 o
   1  16  18        5.89      -11.99     30.59 o
   1   1  19      266.10      204.20     32.68 o
   2   1  19      320.99      306.44     31.61 o
   3   1  19      316.54      251.19     56.44 o
   4   1  19      227.87      218.79     32.12 o
   5   1  19        0.05       14.47     11.00 o
   6   1  19       28.20        8.27      9.93 o
   7   1  19      130.52      135.46     34.67 o
   0   2  19     2325.12     2427.35     84.37 o
   1   2  19       94.43       67.72      8.94 o
   2   2  19      801.00      864.37     45.36 o
   3   2  19      634.01      710.50     49.94 o
   4   2  19       26.61       30.27     30.84 o
   5   2  19      760.30      835.39     73.04 o
   6   2  19        1.01        4.55     10.02 o
   7   2  19        0.10       -2.23     25.51 o
   1   3  19      330.97      357.31     25.00 o
   2   3  19      184.39      140.10     19.90 o
   3   3  19     1514.83     1641.31     75.45 o
   4   3  19       26.83       33.59     22.21 o
   5   3  19        8.99       11.92      9.83 o
   6   3  19       93.97       38.86     47.72 o
   0   4  19     2402.85     2782.06    212.90 o
   1   4  19     1588.20     1200.46    139.94 o
   2   4  19        2.12        5.60      7.96 o
   3   4  19     1137.15     1280.37     70.22 o
   4   4  19      687.43      719.51     69.03 o
   5   4  19      159.09      186.51     32.18 o
   6   4  19        2.83       24.83     22.91 o
   1   5  19     1864.01     1869.41    182.80 o
   2   5  19      855.48      668.69     95.92 o
   3   5  19     1141.62     1216.58     63.61 o
   4   5  19       80.15      103.01     53.49 o
   5   5  19       11.73        6.60     19.17 o
   6   5  19       50.76       40.69     24.24 o
   0   6  19      651.53      713.13    116.49 o
   1   6  19        3.29       -0.48     11.19 o
   2   6  19       25.01       26.37     17.37 o
   3   6  19      222.35      205.84     38.57 o
   4   6  19       58.87      103.71     32.74 o
   5   6  19      133.95       70.73     36.69 o
   6   6  19       83.84       23.33     41.35 o
   1   7  19        0.21       -6.63     17.49 o
   2   7  19       16.29       10.97     22.93 o
   3   7  19      692.82      675.08    130.45 o
   4   7  19       87.10      104.24     57.92 o
   5   7  19      208.07      199.05     78.29 o
   6   7  19        3.43      -12.07     36.38 o
   0   8  19     3090.36     3101.34    261.39 o
   1   8  19      517.92      549.91     75.93 o
   2   8  19      324.98      373.78     94.04 o
   3   8  19       48.90       25.51     19.80 o
   4   8  19       15.76       49.83     38.01 o
   5   8  19       61.22       94.03     56.84 o
   6   8  19      177.57      270.12    100.07 o
   1   9  19       17.49       23.89     28.79 o
   2   9  19      677.61      584.16    122.98 o
   3   9  19        7.00        0.97     16.16 o
   4   9  19        0.04        1.91     18.66 o
   5   9  19       66.24       71.57     53.39 o
   0  10  19       48.87       53.42     36.76 o
   1  10  19      464.24      440.10     75.47 o
   2  10  19      234.01      230.16     76.57 o
   3  10  19      207.44      180.29     72.32 o
   4  10  19       68.40       71.10     48.49 o
   5  10  19        5.03       -0.34     11.60 o
   1  11  19        6.19       38.49     21.34 o
   2  11  19        0.04        2.98     20.34 o
   3  11  19       21.23      -26.38     32.59 o
   4  11  19      164.13      150.45     73.46 o
   5  11  19        4.36       -4.73     28.67 o
   0  12  19      448.49      457.35    118.37 o
   1  12  19      542.92      545.23     88.67 o
   2  12  19       36.89       68.31     37.91 o
   3  12  19       88.55       87.36     54.63 o
   4  12  19      141.15      153.20     74.26 o
   1  13  19       36.29       22.07     42.61 o
   2  13  19      410.84      402.79    115.89 o
   3  13  19      102.25      124.40     72.94 o
   4  13  19       11.99       42.17     35.96 o
   0  14  19        3.37       44.86     39.39 o
   1  14  19      306.78      374.85     78.34 o
   2  14  19      131.30      153.26     63.78 o
   3  14  19       78.09      127.17     73.58 o
   1  15  19      182.66      228.50     65.99 o
   2  15  19      457.52      489.88    131.48 o
   0  16  19      413.41      362.46    119.62 o
   0   0  20    10083.97     8654.51   1063.73 o
   1   0  20      454.98      489.16     48.92 o
   2   0  20       25.92        4.09     16.35 o
   3   0  20      110.01       94.99     47.06 o
   4   0  20      526.33      577.51     80.48 o
   5   0  20      252.09      230.14     53.13 o
   6   0  20        8.95       18.47     20.84 o
   1   1  20        4.80       20.10      7.87 o
   2   1  20      534.36      568.16     42.56 o
   3   1  20      186.30      118.59     61.95 o
   4   1  20        5.90        0.93     13.12 o
   5   1  20        9.60       25.04     20.93 o
   6   1  20       12.04        5.58     10.48 o
   0   2  20      393.28      322.61     40.13 o
   1   2  20      384.57      362.17     23.95 o
   2   2  20     2589.42     2653.75     91.69 o
   3   2  20       10.69       10.73      9.85 o
   4   2  20       10.38       30.40     28.23 o
   5   2  20       39.45       23.72     18.14 o
   6   2  20      916.81     1190.06     94.09 o
   1   3  20      564.86      569.45     31.79 o
   2   3  20     3470.89     3730.98     92.98 o
   3   3  20       83.73       73.42     15.87 o
   4   3  20        6.86        1.45     24.27 o
   5   3  20       57.85       59.17     34.29 o
   6   3  20     1132.41     1322.46    145.36 o
   0   4  20    11929.14    12110.13    334.19 o
   1   4  20     3134.89     2994.08     81.56 o
   2   4  20      183.28      153.15     31.08 o
   3   4  20       32.90       20.26     14.39 o
   4   4  20     1692.32     1742.80    152.28 o
   5   4  20      113.80       98.93     26.02 o
   6   4  20       27.38       16.94     26.83 o
   1   5  20       20.62       34.94     27.21 o
   2   5  20      300.89      282.41     31.73 o
   3   5  20       91.58       59.62     11.31 o
   4   5  20       12.97       26.25     15.09 o
   5   5  20      269.35      262.24     43.96 o
   6   5  20        0.52       -6.33     36.35 o
   0   6  20      115.05      119.40     55.40 o
   1   6  20      149.21      153.76     55.38 o
   2   6  20      383.53      391.28     89.36 o
   3   6  20      250.44      232.24     46.89 o
   4   6  20        5.83      -18.21     19.75 o
   5   6  20      197.86      169.09     48.09 o
   6   6  20      396.10      466.00     86.24 o
   1   7  20        8.09        9.82     11.94 o
   2   7  20      314.27      333.61     84.40 o
   3   7  20       81.05       68.90     28.35 o
   4   7  20      474.47      586.94    131.67 o
   5   7  20        0.58      -20.44     30.16 o
   6   7  20       19.53        1.80     91.74 o
   0   8  20      746.29      817.59    142.07 o
   1   8  20       61.69       33.61     37.04 o
   2   8  20       29.44       32.48     24.85 o
   3   8  20       97.03       91.58     53.96 o
   4   8  20      306.37      356.95    106.15 o
   5   8  20        2.02       -0.04     11.91 o
   1   9  20      522.23      498.53     78.16 o
   2   9  20     1331.92     1382.00    191.41 o
   3   9  20      226.57      230.95     86.10 o
   4   9  20       20.30       -5.80     33.81 o
   5   9  20       11.87       24.48     22.57 o
   0  10  20      138.40      155.76     71.57 o
   1  10  20      321.80      295.62     62.27 o
   2  10  20        5.17      -15.97     27.89 o
   3  10  20      198.20      202.98     83.43 o
   4  10  20       12.36       28.54     26.57 o
   5  10  20      125.50      185.48     80.11 o
   1  11  20        0.79        4.59      9.66 o
   2  11  20      401.26      408.19    108.99 o
   3  11  20       81.17      114.73     59.92 o
   4  11  20       94.86      169.54     82.64 o
   0  12  20      128.16      172.12     75.38 o
   1  12  20       11.16       -0.66     17.09 o
   2  12  20       12.05      -50.18     56.41 o
   3  12  20        0.07       -0.09      7.28 o
   4  12  20      349.07      392.38    119.48 o
   1  13  20       66.76       38.66     50.35 o
   2  13  20       22.04       36.12     31.70 o
   3  13  20       89.53       80.49     53.93 o
   0  14  20       22.78       88.55     53.95 o
   1  14  20       38.43       16.88     52.01 o
   2  14  20       64.79       35.97     24.54 o
   3  14  20       74.17      160.48     77.46 o
   1  15  20      123.74      145.09     75.36 o
   2  15  20      116.87       81.87     49.81 o
   1   1  21      114.55      114.30     23.50 o
   2   1  21     1808.04     1792.93     77.16 o
   3   1  21        0.13        4.85     33.89 o
   4   1  21      777.97      799.54     67.99 o
   5   1  21      124.82      100.39     25.93 o
   6   1  21        0.03       15.14     15.87 o
   0   2  21     1176.69     1149.49     61.51 o
   1   2  21      123.32       90.19     16.52 o
   2   2  21      102.98      121.71     24.74 o
   3   2  21      184.45      165.65     36.53 o
   4   2  21     2075.99     2295.80    115.73 o
   5   2  21        0.23       11.96     18.01 o
   6   2  21      154.59      168.60     44.28 o
   1   3  21      573.89      543.80     55.52 o
   2   3  21     2206.21     2322.04     91.22 o
   3   3  21      110.84      112.57     21.97 o
   4   3  21      794.84      871.06     88.84 o
   5   3  21       75.91       45.74     38.98 o
   6   3  21       10.53       -8.90     23.73 o
   0   4  21     1881.81     1807.68    134.58 o
   1   4  21      394.18      386.76     45.25 o
   2   4  21       33.17       -1.61     28.20 o
   3   4  21      339.24      321.19     46.35 o
   4   4  21      684.61      683.46     96.73 o
   5   4  21       74.47       77.14     27.08 o
   6   4  21        0.06       -4.01     90.92 o
   1   5  21        0.57      -54.10     57.49 o
   2   5  21     1745.03     1531.41    124.55 o
   3   5  21      117.13       55.08     24.79 o
   4   5  21      277.50      194.28     46.05 o
   5   5  21       76.29       35.20     38.36 o
   6   5  21      226.57      115.33     44.62 o
   0   6  21     1600.54     1836.89    195.90 o
   1   6  21      629.77      682.22    112.57 o
   2   6  21        0.00      -24.41     22.77 o
   3   6  21      297.89      307.66     55.28 o
   4   6  21      191.80      134.85     74.58 o
   5   6  21       24.97        4.52     48.07 o
   6   6  21        1.26      -10.29     38.52 o
   1   7  21       15.67       15.49     13.29 o
   2   7  21      153.49       84.76     41.53 o
   3   7  21       98.32       59.75     19.07 o
   4   7  21      155.06      112.27     57.56 o
   5   7  21       25.24      -11.47     52.66 o
   0   8  21     1936.23     2004.07    219.37 o
   1   8  21      678.54      702.52    128.10 o
   2   8  21     1004.18     1087.43    163.08 o
   3   8  21       99.46      118.69     57.43 o
   4   8  21        1.64        7.25     25.88 o
   5   8  21       71.34        9.42     23.38 o
   1   9  21      474.58      489.19     78.59 o
   2   9  21      892.50      912.52    156.93 o
   3   9  21      262.79      278.93     87.17 o
   4   9  21       76.53       80.33     53.83 o
   5   9  21        0.48      -20.44     40.50 o
   0  10  21     1479.87     1671.59    212.57 o
   1  10  21      261.77      237.16     55.99 o
   2  10  21       83.48      101.38     57.85 o
   3  10  21       13.60       34.62     36.87 o
   4  10  21       15.71       29.13     25.53 o
   5  10  21      201.48      306.02    105.91 o
   1  11  21        0.27        4.76     18.18 o
   2  11  21      151.90      188.83     73.87 o
   3  11  21       20.24       39.23     30.11 o
   4  11  21      105.84      111.34     62.71 o
   0  12  21      419.11      417.68    112.94 o
   1  12  21        4.95        1.92      9.11 o
   2  12  21       36.16       38.41      4.82 o
   3  12  21      119.73      143.72     68.85 o
   4  12  21      152.37      229.40     95.60 o
   1  13  21       49.04       23.63     31.31 o
   2  13  21      154.16      152.87     71.58 o
   3  13  21        9.64       20.88     35.68 o
   0  14  21       68.47      119.26     56.80 o
   1  14  21        8.46      -12.19     10.02 o
   2  14  21       10.51       39.08     48.26 o
   1  15  21       48.55      106.78     65.67 o
   0   0  22     1928.25     2077.72    220.51 o
   1   0  22      237.44      246.99     38.06 o
   2   0  22      874.27      940.27     74.96 o
   3   0  22       79.35       62.01     31.03 o
   4   0  22      657.51      692.91     89.61 o
   5   0  22      607.38      703.57     98.99 o
   6   0  22        7.67       26.33     24.36 o
   1   1  22        4.47       22.67     46.80 o
   2   1  22       34.94       63.49     19.56 o
   3   1  22       74.34       86.83     26.24 o
   4   1  22      434.08      443.42     50.10 o
   5   1  22       16.61        8.58      8.10 o
   6   1  22       20.34        8.66     21.27 o
   0   2  22        4.69        0.62     47.74 o
   1   2  22      657.18      712.71     61.59 o
   2   2  22      584.76      597.64     47.88 o
   3   2  22      337.90      361.81     36.85 o
   4   2  22      154.84       86.20     44.69 o
   5   2  22       10.48       28.59     37.21 o
   6   2  22      293.49      297.03     72.40 o
   1   3  22      362.26      334.96     43.15 o
   2   3  22     5989.04     6629.64    192.71 o
   3   3  22       49.67       35.06     14.97 o
   4   3  22        0.05       41.41     86.20 o
   5   3  22       53.68       18.53     14.44 o
   6   3  22      295.60      339.38     76.64 o
   0   4  22       21.06        8.01     42.46 o
   1   4  22       31.99       10.82     19.35 o
   2   4  22      204.99      134.60     26.85 o
   3   4  22      646.21      698.45     69.82 o
   4   4  22     1830.35     1998.21    168.12 o
   5   4  22       79.39       45.19     56.30 o
   6   4  22      120.85       55.61     27.34 o
   1   5  22      239.54       78.82     35.24 o
   2   5  22       20.41        1.30     18.24 o
   3   5  22        2.25       -5.16     32.27 o
   4   5  22      184.52       76.55     71.24 o
   5   5  22       25.00        7.77      8.98 o
   6   5  22       13.48      -11.00     82.21 o
   0   6  22       28.22       41.69     48.87 o
   1   6  22      427.25      477.07     99.38 o
   2   6  22       22.77       -6.61     21.17 o
   3   6  22       56.29       74.60     21.23 o
   4   6  22       29.47       34.03     63.37 o
   5   6  22        0.24      -39.78     29.77 o
   1   7  22       12.72       -5.27     22.63 o
   2   7  22        9.78       10.88      9.93 o
   3   7  22       99.48       46.35     25.15 o
   4   7  22        1.16        7.65     17.96 o
   5   7  22        6.61        1.24     35.19 o
   0   8  22     1502.85     1618.42    198.29 o
   1   8  22      585.39      468.27    104.00 o
   2   8  22       52.46       58.15     35.80 o
   3   8  22        2.68        1.07      7.60 o
   4   8  22      358.75      399.32    110.53 o
   5   8  22      219.79      302.73    103.04 o
   1   9  22       19.23       -8.21     29.57 o
   2   9  22      288.13      305.87     96.47 o
   3   9  22      116.73      168.33     72.70 o
   4   9  22       34.90       44.92     41.06 o
   5   9  22        2.43       -1.73     30.15 o
   0  10  22       45.40       80.27     52.84 o
   1  10  22      307.22      279.21     85.40 o
   2  10  22       11.73       -7.77     16.85 o
   3  10  22        1.40      -12.83     21.72 o
   4  10  22      175.23      157.49     75.65 o
   1  11  22      291.65      196.95     67.70 o
   2  11  22        4.87      -41.95     55.97 o
   3  11  22       25.48       14.34     20.83 o
   4  11  22        0.71      -14.65      9.77 o
   0  12  22      880.86     1136.38    186.95 o
   1  12  22       47.36       31.55     14.92 o
   2  12  22       15.36      -67.80     56.46 o
   3  12  22       28.83       55.31     39.87 o
   1  13  22       19.54       21.08     37.58 o
   2  13  22      172.85      221.71     84.52 o
   3  13  22       74.74      117.95     70.37 o
   0  14  22       10.06       42.27     40.73 o
   1  14  22       34.86       76.76     56.37 o
   2  14  22      182.96      212.61     84.30 o
   1   1  23      222.86      252.18     32.47 o
   2   1  23       28.87       47.59     22.02 o
   3   1  23      955.60     1032.76     73.08 o
   4   1  23      169.23      196.10     41.07 o
   5   1  23      179.39      248.43     49.81 o
   6   1  23       96.66      121.48     34.07 o
   0   2  23     1553.89     1810.60    110.06 o
   1   2  23       81.54       37.36     29.76 o
   2   2  23        2.40       -3.85     19.32 o
   3   2  23      384.32      463.74     51.59 o
   4   2  23      746.85      854.44     90.92 o
   5   2  23      198.39      159.38     49.48 o
   6   2  23      135.76      204.07     59.41 o
   1   3  23      640.30      607.16     63.69 o
   2   3  23       65.51      111.96     33.71 o
   3   3  23      460.09      524.02     54.46 o
   4   3  23       18.32       -2.32     54.35 o
   5   3  23       85.37       66.17     33.75 o
   6   3  23       56.86       86.42     41.78 o
   0   4  23     2173.02     2337.33    155.30 o
   1   4  23      871.48      835.23     77.70 o
   2   4  23      499.42      481.92     55.91 o
   3   4  23       27.43       24.98      9.00 o
   4   4  23      316.64      314.24     66.42 o
   5   4  23       23.16       -1.31     43.19 o
   1   5  23       42.83       -2.10     49.29 o
   2   5  23       63.94       36.41     12.34 o
   3   5  23      543.44      572.91     64.63 o
   4   5  23      242.95      248.71     53.57 o
   5   5  23      188.45      243.12     65.41 o
   0   6  23      708.64      649.19    120.31 o
   1   6  23       57.85       22.84     55.82 o
   2   6  23      216.66      190.09     44.31 o
   3   6  23      131.21       94.71     24.25 o
   4   6  23      118.55      129.57     40.89 o
   5   6  23       18.92        0.39     40.82 o
   1   7  23      988.79     1028.20    157.24 o
   2   7  23      237.60      278.62     83.23 o
   3   7  23      243.07      361.10     63.91 o
   4   7  23       63.89      -10.53     51.62 o
   5   7  23        3.35      -18.67     55.13 o
   0   8  23       96.34      168.82     67.85 o
   1   8  23       83.37       37.47     23.09 o
   2   8  23        6.57        4.75     18.28 o
   3   8  23        9.90       13.13     10.12 o
   4   8  23        5.53       17.02     13.88 o
   5   8  23        8.54       -8.90     28.99 o
   1   9  23      139.35      149.51     58.90 o
   2   9  23      660.27      640.51    133.45 o
   3   9  23       82.18       56.22     38.08 o
   4   9  23       69.46      105.23     57.05 o
   0  10  23        2.36       -1.34      0.89 o
   1  10  23       23.40       38.72     28.28 o
   2  10  23       49.30       14.97     23.46 o
   3  10  23       13.61       32.84     23.45 o
   4  10  23       73.76       99.10     61.70 o
   1  11  23      239.67      222.37     78.06 o
   2  11  23        1.85      -48.58     54.52 o
   3  11  23        4.79      -29.25     49.28 o
   0  12  23     1333.21     1694.40    233.87 o
   1  12  23      272.16      326.34    106.29 o
   2  12  23      141.72      131.26     51.35 o
   3  12  23        5.96       25.97     34.15 o
   1  13  23       15.29       21.84     31.82 o
   2  13  23       69.72       58.77     37.38 o
   0  14  23       65.57      120.21     67.62 o
   0   0  24     1330.74     1426.97    189.82 o
   1   0  24        8.08       43.28     18.53 o
   2   0  24      208.59      274.18     42.92 o
   3   0  24        1.14       15.15     16.92 o
   4   0  24       30.87      -32.23     35.32 o
   5   0  24       43.07      120.05     76.83 o
   1   1  24      523.91      568.53     49.19 o
   2   1  24       22.26        6.16     30.28 o
   3   1  24      437.57      478.58     61.43 o
   4   1  24       89.71       72.03     25.32 o
   5   1  24       63.87       80.87     66.41 o
   0   2  24      732.46      945.57    200.30 o
   1   2  24      498.90      503.74     62.50 o
   2   2  24      532.00      544.88     55.05 o
   3   2  24       20.85       58.24     48.16 o
   4   2  24      195.20      226.60     54.22 o
   5   2  24        1.88        1.83     10.33 o
   1   3  24     2027.56     2170.99    125.11 o
   2   3  24     1870.57     2098.45    111.28 o
   3   3  24       43.17       31.96     30.20 o
   4   3  24        1.37      -10.06     27.24 o
   5   3  24      119.77       70.26     55.70 o
   0   4  24     1153.11     1163.46    114.55 o
   1   4  24     1327.37     1379.32    101.67 o
   2   4  24       68.49       28.02     23.24 o
   3   4  24      416.81      497.24     62.69 o
   4   4  24        2.01      -10.08     60.88 o
   5   4  24        1.06      -12.91     39.69 o
   1   5  24      290.36      331.85     47.59 o
   2   5  24       22.92      -14.86     23.44 o
   3   5  24      113.38       67.28     13.16 o
   4   5  24       94.95      148.90     46.54 o
   5   5  24       21.76       37.48     56.48 o
   0   6  24     1083.15     1248.30    125.95 o
   1   6  24      243.48      226.47     35.23 o
   2   6  24       84.49       44.93     25.86 o
   3   6  24      251.34      230.09     33.47 o
   4   6  24      118.60      137.23     35.69 o
   5   6  24      100.80       36.86     36.09 o
   1   7  24       43.69       31.77     25.22 o
   2   7  24       35.48       19.60     28.76 o
   3   7  24       19.52       12.20      4.66 o
   4   7  24       32.25        9.64     46.94 o
   5   7  24       22.39      -12.28     21.21 o
   0   8  24       33.93       52.23     46.03 o
   1   8  24       86.90       99.94     45.31 o
   2   8  24       82.93       38.61     17.84 o
   3   8  24       53.25       73.44     45.73 o
   4   8  24       21.75        4.50     12.02 o
   1   9  24      242.23      231.90     83.82 o
   2   9  24       45.26       23.47      3.92 o
   3   9  24       63.20       73.64     47.50 o
   4   9  24       81.77      158.50     82.93 o
   0  10  24      127.75      167.41     72.25 o
   1  10  24      101.42      103.53     49.68 o
   2  10  24        0.79      -10.69     21.56 o
   3  10  24        0.02       15.32     18.29 o
   4  10  24       10.55       -8.73     33.11 o
   1  11  24        7.02       34.69     39.94 o
   2  11  24      482.28      563.21    135.12 o
   3  11  24       15.33       28.28     25.18 o
   0  12  24        2.87       68.04     53.37 o
   1  12  24       51.50      122.11     71.88 o
   2  12  24       57.51       40.22     32.86 o
   1  13  24       46.70       99.11     62.68 o
   1   1  25      185.25      294.14     37.27 o
   2   1  25      123.74       86.42     46.81 o
   3   1  25      367.74      464.64     85.16 o
   4   1  25        0.41       28.97     93.15 o
   5   1  25       52.56       78.55     28.36 o
   0   2  25      253.37      198.85    142.60 o
   1   2  25        9.14       20.67     33.87 o
   2   2  25      186.27      113.13     47.43 o
   3   2  25      317.65      362.96     58.73 o
   4   2  25       55.09       28.57     33.93 o
   5   2  25      163.01      267.89     70.96 o
   1   3  25       17.33      -38.73     60.04 o
   2   3  25        3.79        1.04      5.07 o
   3   3  25       91.67      136.03     39.48 o
   4   3  25      112.57      124.61     30.70 o
   5   3  25       55.46       43.71     13.64 o
   0   4  25      383.53      380.99     73.21 o
   1   4  25       91.90       63.04     26.53 o
   2   4  25      235.21      228.87     41.13 o
   3   4  25      140.93      111.71     31.54 o
   4   4  25      162.82      156.90     55.21 o
   5   4  25        3.25      -26.36     39.73 o
   1   5  25        2.57      -20.51     27.30 o
   2   5  25       30.71      -11.47     24.37 o
   3   5  25       11.67       -3.16     43.51 o
   4   5  25        0.10      -12.71     17.95 o
   5   5  25        0.02      -29.13     90.76 o
   0   6  25     1411.75     1666.62    153.70 o
   1   6  25      309.30      317.31     48.87 o
   2   6  25       10.61      -24.72     27.51 o
   3   6  25      139.40      107.76     20.30 o
   4   6  25        5.53      -10.88     14.26 o
   5   6  25       59.20      128.21     47.93 o
   1   7  25       37.11        7.79     47.38 o
   2   7  25      391.10      402.54     60.10 o
   3   7  25        9.76      -14.03     66.60 o
   4   7  25      159.12      168.66     51.39 o
   0   8  25     1309.43     1454.42    196.61 o
   1   8  25      488.53      589.06    130.06 o
   2   8  25        0.03      -45.08     40.14 o
   3   8  25       12.00       24.82     25.95 o
   4   8  25        0.53       -5.56     33.30 o
   1   9  25      157.20      240.65     88.68 o
   2   9  25      166.19      141.76     57.31 o
   3   9  25      105.02      113.57     67.80 o
   4   9  25       60.67       92.98     55.52 o
   0  10  25       12.14       80.47     49.84 o
   1  10  25      475.32      553.77    133.76 o
   2  10  25       90.19       53.10     31.90 o
   3  10  25       64.81       78.83     49.88 o
   1  11  25        9.16       59.84     58.31 o
   2  11  25       58.77       52.80     33.99 o
   0  12  25      228.41      283.98     97.69 o
   1  12  25       40.74       89.42     61.89 o
   2  12  25       50.69       36.57     16.24 o
   0   0  26      673.39      693.41    141.92 o
   1   0  26     2598.30     2686.14    195.57 o
   2   0  26      977.55      953.12    173.70 o
   3   0  26      134.51      159.02     76.25 o
   4   0  26      139.24      202.29     83.28 o
   5   0  26       20.31       91.00     71.17 o
   1   1  26      295.49      347.40     60.03 o
   2   1  26       25.68       58.84     77.68 o
   3   1  26       18.89       24.98     84.90 o
   4   1  26        7.19       15.65     62.75 o
   5   1  26        0.03       13.19     59.02 o
   0   2  26      697.96      754.63    185.63 o
   1   2  26      650.00      707.39     90.21 o
   2   2  26        9.49       -4.08     22.44 o
   3   2  26      593.92      728.39     82.34 o
   4   2  26        6.28       96.21    187.47 o
   5   2  26      133.01      200.78     69.98 o
   1   3  26       99.33       32.60     38.56 o
   2   3  26       81.44       41.50     32.77 o
   3   3  26      479.46      583.00     97.11 o
   4   3  26       11.34       13.70     55.47 o
   5   3  26      262.83      416.88    122.67 o
   0   4  26      174.23      159.83     88.37 o
   1   4  26     1667.36     1803.65    123.11 o
   2   4  26       44.10       21.18     21.15 o
   3   4  26       42.44      -23.26    129.14 o
   4   4  26       50.93       18.74     38.70 o
   5   4  26        9.34      -23.47     29.42 o
   1   5  26       25.79       -5.35     47.36 o
   2   5  26      103.48       81.09     18.06 o
   3   5  26      297.14      323.72     65.76 o
   4   5  26       44.68       20.26     34.84 o
   0   6  26      930.99      979.08    115.12 o
   1   6  26       25.36       -5.31     29.55 o
   2   6  26      101.25       37.38     12.55 o
   3   6  26      190.07      273.89     62.92 o
   4   6  26        1.48      -17.18     34.85 o
   1   7  26      234.18      192.56     37.38 o
   2   7  26      136.02       75.81     50.18 o
   3   7  26      320.26      381.32     75.13 o
   4   7  26        0.90      -38.92     33.47 o
   0   8  26      183.42      271.27     91.01 o
   1   8  26      334.90      412.22     76.19 o
   2   8  26      142.31       93.35     24.45 o
   3   8  26        2.53      -22.41     86.24 o
   4   8  26        0.28       -4.67     41.56 o
   1   9  26      319.30      463.40    120.25 o
   2   9  26        2.86      -23.63     39.24 o
   3   9  26      384.37      510.93    128.61 o
   0  10  26       96.87      116.26     65.69 o
   1  10  26      338.56      409.69    117.07 o
   2  10  26        2.35      -35.67     45.99 o
   3  10  26       19.48       60.84     52.20 o
   1  11  26        3.84       71.14     51.94 o
   2  11  26      132.69      100.27     51.56 o
   0  12  26        0.56       -7.35     28.38 o
   1   1  27      221.92      311.20     70.69 o
   2   1  27       12.51       40.22     57.31 o
   3   1  27      430.47      540.34     96.14 o
   4   1  27        2.36       16.33     83.19 o
   0   2  27       14.21       29.74     26.17 o
   1   2  27      406.05      416.20     67.06 o
   2   2  27        0.56       10.98     59.21 o
   3   2  27        5.49       51.37    154.81 o
   4   2  27      143.12      266.67     72.45 o
   1   3  27      148.64       44.98     40.56 o
   2   3  27        6.89       -7.83     52.50 o
   3   3  27      204.82      105.58    134.28 o
   4   3  27       18.82      -36.69     57.49 o
   0   4  27      387.05      396.76    101.30 o
   1   4  27       30.57      -14.03     44.53 o
   2   4  27       21.68        3.45     35.52 o
   3   4  27      147.00      141.31     30.28 o
   4   4  27       21.14      -44.95     66.62 o
   1   5  27       20.17       -5.79     29.41 o
   2   5  27      196.35      235.62     40.71 o
   3   5  27      109.55       74.89     28.17 o
   4   5  27        0.04      -30.19     96.96 o
   0   6  27       25.31       -2.38     27.95 o
   1   6  27       96.78       37.09     36.42 o
   2   6  27      131.95       68.99     22.69 o
   3   6  27      145.63      185.98     50.41 o
   4   6  27        0.02        4.67     34.73 o
   1   7  27       27.95       10.31     30.50 o
   2   7  27        0.75      -38.09     25.39 o
   3   7  27      134.60      158.67     47.42 o
   0   8  27        0.38      -11.93     74.57 o
   1   8  27        7.86      -15.05     30.30 o
   2   8  27       34.75       16.12     17.24 o
   3   8  27        1.81      -14.06     26.14 o
   1   9  27      309.50      376.10    112.07 o
   2   9  27       18.86      -28.52     34.14 o
   3   9  27      423.32      592.89    105.51 o
   0  10  27       11.30       43.49     45.18 o
   1  10  27      101.79      202.87     85.26 o
   2  10  27       29.26      -45.33     46.20 o
   1  11  27      143.60      262.39    101.03 o
   0   0  28      376.69      431.11    120.93 o
   1   0  28       47.36      146.26     59.33 o
   2   0  28      792.53      867.95    172.31 o
   3   0  28      639.57      805.19    172.19 o
   4   0  28       82.97      200.51     92.05 o
   1   1  28      369.02      426.58     68.18 o
   2   1  28      313.94      486.76     73.64 o
   3   1  28        0.01       22.82     34.91 o
   4   1  28       13.50       27.54     75.64 o
   0   2  28     1038.62     1015.39    177.09 o
   1   2  28       33.94       69.21     34.52 o
   2   2  28        0.19       43.65     69.07 o
   3   2  28       14.47       45.41     80.51 o
   4   2  28        3.07       13.39    119.77 o
   1   3  28      442.25      429.77     79.68 o
   2   3  28      282.79      273.44     60.07 o
   3   3  28       13.14      -57.35     77.87 o
   4   3  28       39.41       -7.05     25.53 o
   0   4  28      479.06      450.46    116.07 o
   1   4  28       10.73      -61.67     55.91 o
   2   4  28      396.76      428.45     75.16 o
   3   4  28       49.81      -29.30     56.35 o
   4   4  28      206.28       89.28     46.63 o
   1   5  28       84.81       11.37     35.15 o
   2   5  28      182.05      179.86     38.69 o
   3   5  28       48.41       -6.12     86.04 o
   4   5  28       89.07       33.33     30.63 o
   0   6  28      962.18     1200.25    131.40 o
   1   6  28      141.47       89.40     33.49 o
   2   6  28       41.64        9.99     17.96 o
   3   6  28        0.18        9.75     26.21 o
   1   7  28      173.63      167.37     44.53 o
   2   7  28        8.31      -45.53     30.36 o
   3   7  28       67.45       46.06     63.24 o
   0   8  28      137.57       58.07     49.78 o
   1   8  28      196.62      186.91     45.11 o
   2   8  28       50.07       29.21     18.99 o
   1   9  28       24.08        0.08     57.37 o
   2   9  28        1.05        2.09     19.17 o
   0  10  28       10.98       10.00      1.29 o
   1  10  28      446.54      632.88    144.20 o
   1   1  29       18.41       46.82     41.96 o
   2   1  29      147.42      240.77     54.64 o
   3   1  29        6.90       67.87     48.98 o
   4   1  29      191.03      241.51     73.69 o
   0   2  29      430.95      474.13    125.24 o
   1   2  29        7.58       28.88     28.67 o
   2   2  29       42.25       95.38     51.92 o
   3   2  29       11.63       93.69    106.13 o
   4   2  29        6.65       36.29     97.46 o
   1   3  29      169.93      187.24     53.68 o
   2   3  29      715.00      764.78    110.68 o
   3   3  29       45.78        4.09     41.93 o
   0   4  29      253.42      253.85     91.37 o
   1   4  29       14.00      -50.88     34.54 o
   2   4  29       34.54       -7.98     33.10 o
   3   4  29        6.34      -14.76     58.27 o
   1   5  29       27.88      -72.58     51.30 o
   2   5  29      574.71      656.26    105.66 o
   3   5  29       57.41      -13.44     61.75 o
   0   6  29       25.88      -17.52     56.45 o
   1   6  29        4.51      -31.93     36.65 o
   2   6  29        0.02      -40.54     27.03 o
   3   6  29       65.78       27.32     30.57 o
   1   7  29       91.84       53.49     27.85 o
   2   7  29      320.42      350.32     57.89 o
   0   8  29        0.41        6.22     43.06 o
   1   8  29       86.54      111.19     35.74 o
   2   8  29       53.22        1.53     11.89 o
   1   9  29      509.55      506.81     74.42 o
   0   0  30        1.38      151.68     84.92 o
   1   0  30       23.48      171.83     56.59 o
   2   0  30        0.35       50.47     60.64 o
   3   0  30       54.50      150.08     83.41 o
   1   1  30      190.85      323.00     64.15 o
   2   1  30        7.20       39.45     36.86 o
   3   1  30        0.34      119.55     56.08 o
   0   2  30        1.70       -5.47     12.90 o
   1   2  30      368.63      473.45    101.01 o
   2   2  30       27.50      100.75     41.77 o
   3   2  30      307.44      438.78     92.82 o
   1   3  30      128.79      139.51     46.55 o
   2   3  30       40.10       34.43     48.94 o
   3   3  30        0.02      -50.48     54.85 o
   0   4  30      708.89      805.81    169.09 o
   1   4  30        1.21      -38.89     27.95 o
   2   4  30        4.52      -27.96     20.63 o
   3   4  30       63.40        1.93     43.18 o
   1   5  30       45.59      -42.47     41.71 o
   2   5  30        6.66       -3.25     62.20 o
   0   6  30      460.99      315.31    106.54 o
   1   6  30       69.56       -6.99     30.73 o
   2   6  30       42.94      -10.75     27.13 o
   1   7  30      400.83      508.67     97.60 o
   0   8  30       36.82      -20.12     44.83 o
   1   1  31      311.14      536.07     82.28 o
   2   1  31      138.35      366.25     88.77 o
   0   2  31        1.30       44.43     48.63 o
   1   2  31        1.31       30.36     56.51 o
   2   2  31        0.10       78.34     63.83 o
   1   3  31       67.35       40.63     18.88 o
   2   3  31        0.83       19.90     45.02 o
   0   4  31        7.61      -21.64     39.62 o
   1   4  31       72.39        7.93     72.38 o
   2   4  31       13.98       -3.33     33.00 o
   1   5  31        3.03      -76.54     51.03 o
   0   6  31      105.90      -17.30     54.33 o
   1   6  31       30.14      -86.27     57.51 o
   0   0  32      451.37      604.97    160.23 o
   1   0  32      356.52      643.76    172.37 o
   2   0  32       42.92      323.33    123.08 o
   1   1  32       39.94      235.13     59.08 o
   2   1  32        5.66      189.74     69.14 o
   0   2  32      189.31      238.65     99.99 o
   1   2  32      414.69      572.68    105.59 o
   1   3  32       33.95        9.96     53.85 o
   0   4  32      505.28      461.85    134.58 o
   1   4  32        6.30       -4.83     17.14 o
 
